# Supplementary material for: PI3K activation is enhanced by FOXM1D binding to p110 and p85 subunits
Source: Signal Transduct Target Ther. 2020 Jun 30;5:105. doi: 10.1038/s41392-020-00218-3 (PMC7327037; doi:10.1038/s41392-020-00218-3)
Supplement: Supplementary file 2 — Supplementary table 1 [file 41392_2020_218_MOESM2_ESM.xlsx]

## Sheet: Sheet1
Accession	Description	Score	Coverage	# Proteins	# Unique Peptides	# Peptides	# PSMs	# AAs	MW [kDa]	calc. pI
	A2	Sequence	# PSMs	# Proteins	# Protein Groups	Protein Group Accessions	Modifications	ΔCn	q-Value	PEP	IonScore	Exp Value	Charge	MH+ [Da]	ΔM [ppm]	RT [min]	# Missed Cleavages
	High	GSSGGGcFGGSSGGYGGLGGFGGGSFR	5	1	1	P13645	C7(Carbamidomethyl)	0	0	7.133e-15	138.73	2.81332e-14	2	2342.98	-2.83165	54.9648	0
	High	AETEcQNTEYQQLLDIK	3	1	1	P13645	C5(Carbamidomethyl)	0	0	2.773e-14	136.36	2.8554e-13	2	2082.96	-1.64281	54.798	0
	High	SKELTTEIDnNIEQISSYK	4	1	1	P13645	N10(Deamidated)	0	0	1.152e-15	127.04	3.33119e-12	2	2213.07	-3.29075	46.5436	1
	High	SKELTTEIDNNIEQISSYK	3	1	1	P13645		0	0	3.484e-16	121.15	1.45415e-11	2	2212.09	-2.7923	56.6325	1
	High	GSLGGGFSSGGFSGGSFSR	11	1	1	P13645		0	0	9.952e-11	111.57	5.01571e-11	2	1707.77	-2.69684	49.326	0
	High	ELTTEIDNNIEQISSYK	4	1	1	P13645		0	0	6.732e-11	96.36	3.34093e-09	2	1996.97	-2.82512	50.8516	0
	High	QSLEASLAETEGR	1	1	1	P13645		0	0	9.56e-08	79.7	1.45191e-07	2	1390.68	-1.56238	41.1979	0
	High	NVSTGDVNVEmNAAPGVDLTQLLNNmR	1	1	1	P13645	M11(Oxidation); M26(Oxidation)	0	0	4.174e-14	71.18	1.23076e-06	3	2904.38	-2.29982	58.3454	0
	High	SGGGGGGGGcGGGGGVSSLR	1	1	1	P13645	C10(Carbamidomethyl)	0	0	1.903e-08	68.61	5.71542e-07	2	1549.67	-3.47345	18.3642	0
	High	ALEESNYELEGK	1	1	1	P13645		0	0	2.615e-06	67.76	1.96806e-06	2	1381.64	-2.98972	31.0708	0
	High	LENEIQTYR	2	1	1	P13645		0	0	3.159e-05	62.19	8.63647e-06	2	1165.58	-3.70576	27.3873	0
	High	LKYENEVALR	1	1	1	P13645		0	0	0.0005911	55.5	3.59344e-05	3	1234.67	-3.5682	28.9091	1
	High	ELTTEIDnNIEQISSYK	5	1	1	P13645	N8(Deamidated)	0	0	2.849e-08	50.87	0.000124407	2	1997.96	4.32107	49.3473	0
	High	QSVEADInGLRR	1	2	1	P13645	N8(Deamidated)	0	0	0.008503	41.39	0.00117266	2	1358.7	-2.97896	25.8673	1
	High	LASYLDKVR	1	7	4	Q04695;P02533;P08779;P13645		0	0	0.007076	33.45	0.00395374	3	1064.61	-2.70759	29.1387	1
	High	DAEAWFnEKSK	2	1	1	P13645	N7(Deamidated)	0	0.001	0.03227	26.69	0.0168217	2	1325.6	-1.94109	35.3496	1
	High	LEnEIQTYR	1	1	1	P13645	N3(Deamidated)	0	0.001	0.01275	26.11	0.0287765	2	1166.57	-2.66241	30.778	0
	High	YENEVALR	1	1	1	P13645		0	0.001	0.03634	20.88	0.117588	2	993.497	-3.16813	28.9894	0
Q00839	Heterogeneous nuclear ribonucleoprotein U OS=Homo sapiens GN=HNRNPU PE=1 SV=6 - [HNRPU_HUMAN]	1166.49	21.82	1	17	17	40	825	90.528	5.99854
	A2	Sequence	# PSMs	# Proteins	# Protein Groups	Protein Group Accessions	Modifications	ΔCn	q-Value	PEP	IonScore	Exp Value	Charge	MH+ [Da]	ΔM [ppm]	RT [min]	# Missed Cleavages
	High	nFILDQTNVSAAAQR	1	1	1	Q00839	N1(Deamidated)	0	0	9.531e-10	110.31	1.811e-10	2	1648.83	-1.53666	50.6848	0
	High	NFILDQTNVSAAAQR	18	1	1	Q00839		0	0	5.205e-10	103.52	9.09271e-10	2	1647.85	0.541006	46.3404	0
	High	DcEVVMMIGLPGAGK	1	1	1	Q00839	C2(Carbamidomethyl)	0	0	6.733e-11	94.19	4.49658e-09	2	1576.75	-3.29845	58.5946	0
	High	KAEVEGKDLPEHAVLK	1	1	1	Q00839		0	0	2.058e-10	82.97	5.04661e-08	2	1762.97	-2.47855	18.6596	2
	High	QMADTGKLNTLLQR	1	1	1	Q00839		0	0	6.177e-08	74.95	6.10989e-07	2	1588.85	-0.568975	42.9555	1
	High	SSGPTSLFAVTVAPPGAR	2	1	1	Q00839		0	0	6.346e-09	74.73	5.35053e-07	2	1714.91	-2.17759	56.9686	0
	High	YNILGTNTIMDK	1	1	1	Q00839		0	0	1.257e-06	72.15	9.29544e-07	2	1382.69	-2.52218	51.0544	0
	High	GYFEYIEENKYSR	1	1	1	Q00839		0	0	1.525e-06	57.98	1.60017e-05	2	1697.78	1.19513	47.5273	1
	High	VSELKEELKK	1	1	1	Q00839		0	0	3.628e-05	56.88	2.17423e-05	2	1202.7	-2.43346	16.2356	2
	High	LLEQYKEESKK	1	1	1	Q00839		0	0	2.451e-05	56.56	2.11968e-05	2	1394.75	0.605317	16.2313	2
	High	LLEQYKEESK	1	1	1	Q00839		0	0	0.0008181	55.49	3.62997e-05	2	1266.66	-1.74333	18.4745	1
	High	GYFEYIEENK	1	1	1	Q00839		0	0	4.698e-05	49.27	7.63062e-05	2	1291.58	-2.0694	48.8344	0
	High	KDcEVVmMIGLPGAGK	1	1	1	Q00839	C3(Carbamidomethyl); M7(Oxidation)	0	0	0.0002599	44.03	0.000666193	2	1720.83	-7.01871	48.7608	1
	High	DcEVVmMIGLPGAGK	1	1	1	Q00839	C2(Carbamidomethyl); M6(Oxidation)	0	0	0.0003875	37.53	0.00200445	2	1592.75	-1.75883	55.592	0
	High	DIDIHEVR	1	1	1	Q00839		0	0	0.01086	35.71	0.0029136	2	996.507	-4.2457	25.0715	0
	High	LQAALDDEEAGGRPAMEPGNGSLDLGGDSAGR	1	1	1	Q00839		0	0	1.499e-08	29.8	0.010576	3	3126.42	-5.98506	46.5003	0
	High	AEVEGKDLPEHAVLK	1	1	1	Q00839		0	0	0.002847	19.14	0.177972	2	1634.87	-1.85185	27.1455	1
	High	LQAALDDEEAGGRPAmEPGNGSLDLGGDSAGR	1	1	1	Q00839	M16(Oxidation)	0	0	2.963e-07	19.14	0.119461	3	3142.43	-1.61719	41.8375	0
	High	RNFILDQTNVSAAAQR	1	1	1	Q00839		0	0	0.007814	17.63	0.280449	2	1803.94	-1.69658	40.4063	1
	High	LQAALDDEEAGGRPAMEPGnGSLDLGGDSAGR	1	1	1	Q00839	N20(Deamidated)	0	0	0.002145	15.73	0.261955	4	3127.42	-0.0763634	47.4611	0
	High	AVVVcPKDEDYKQR	1	1	1	Q00839	C5(Carbamidomethyl)	0	0	0.002185	11.07	1.62969	4	1706.85	-3.32337	18.3983	2
	High	QmADTGKLNTLLQR	1	1	1	Q00839	M2(Oxidation)	0	0.004	0.07088	17.3	0.376142	2	1604.83	-5.76181	37.1203	1
Q9NZB2	Constitutive coactivator of PPAR-gamma-like protein 1 OS=Homo sapiens GN=FAM120A PE=1 SV=2 - [F120A_HUMAN]	1044.85	28	2	24	25	41	1118	121.811	8.88037
	A2	Sequence	# PSMs	# Proteins	# Protein Groups	Protein Group Accessions	Modifications	ΔCn	q-Value	PEP	IonScore	Exp Value	Charge	MH+ [Da]	ΔM [ppm]	RT [min]	# Missed Cleavages
	High	NLTEQnSYSNIPHEGK	1	2	1	Q9NZB2	N6(Deamidated)	0	0	3.005e-08	92.63	5.13012e-09	2	1831.84	-3.66323	27.0641	0
	High	LLVDADNcLHR	3	1	1	Q9NZB2	C8(Carbamidomethyl)	0	0	1.909e-06	88.17	1.95841e-08	2	1325.66	-3.29368	31.9204	0
	High	SLTTSQYLMHEVAK	1	1	1	Q9NZB2		0	0	2.561e-07	79.76	1.91284e-07	2	1607.81	-1.87274	43.2544	0
	High	TPLIDLcDGQADQAAK	1	1	1	Q9NZB2	C7(Carbamidomethyl)	0	0	9.295e-10	79.55	1.34765e-07	2	1715.82	-1.2884	44.0322	0
	High	SLTTSQYLmHEVAK	1	1	1	Q9NZB2	M9(Oxidation)	0	0	6.625e-09	79.04	1.95216e-07	2	1623.8	-3.60918	34.4739	0
	High	GKSPQTPELVEALAFR	1	1	1	Q9NZB2		0	0	1.03e-08	76.06	3.67897e-07	2	1742.94	-2.31133	57.443	1
	High	EAALEAAVLNKEE	1	1	1	Q9NZB2		0	0	2.92e-07	72.64	6.88796e-07	2	1386.71	-2.78235	43.4177	1
	High	VAAASGHcGAFSGSDSSR	1	1	1	Q9NZB2	C8(Carbamidomethyl)	0	0	5.773e-07	72.37	1.94109e-07	2	1723.74	-1.73931	15.7068	0
	High	LYEPDQLQELKIENLDPR	1	1	1	Q9NZB2		0	0	1.545e-09	67.83	2.78539e-06	2	2213.14	-1.15208	56.3833	1
	High	AEGSSTASSGSQLAEGK	2	1	1	Q9NZB2		0	0	4.99e-07	67.23	1.67472e-06	2	1566.72	-3.09778	16.4894	0
	High	GVQGFQDYIEK	2	1	1	Q9NZB2		0	0	2.785e-06	66.05	2.49555e-06	2	1283.62	-1.75601	45.0058	0
	High	EKTPLIDLcDGQADQAAKVEK	1	1	1	Q9NZB2	C9(Carbamidomethyl)	0	0	7.172e-09	65.19	5.88735e-06	4	2329.16	-3.97126	40.1035	2
	High	SQGGVQPIPSQGGK	1	1	1	Q9NZB2		0	0	3.744e-07	64.42	5.07781e-06	2	1339.69	-3.96479	18.3331	0
	High	SPQTPELVEALAFR	1	1	1	Q9NZB2		0	0	7.871e-07	63.11	9.47986e-06	2	1557.82	-2.67402	59.5524	0
	High	EKTPLIDLcDGQADQAAK	1	1	1	Q9NZB2	C9(Carbamidomethyl)	0	0	6.227e-07	61.47	9.83737e-06	2	1972.95	-6.37796	40.0705	1
	High	AHQLVLPPcDVVIK	7	2	2	Q9NZB2;Q9NX05	C9(Carbamidomethyl)	0	0	2.751e-06	57.23	2.19512e-05	2	1588.89	0.123289	47.3919	0
	High	GSQMGTVQPIPcLLSMPTR	1	1	1	Q9NZB2	C12(Carbamidomethyl)	0	0	2.339e-06	51.96	0.000108892	2	2073.02	-4.58098	58.7737	0
	High	NRLPPEFSPVIIK	3	1	1	Q9NZB2		0	0	8.361e-06	50.32	4.73773e-05	2	1509.88	-1.71073	50.2115	1
	High	QTAQQIVSHVQNK	1	1	1	Q9NZB2		0	0	1.011e-05	44.38	0.000528893	2	1480.78	-3.40867	18.8214	0
	High	NIQDTSDLDAIAK	1	1	1	Q9NZB2		0	0	2.484e-05	43.12	0.000838549	2	1403.7	-1.99286	39.5534	0
	High	NHMDITTPPLPPVAPEVLR	1	1	1	Q9NZB2		0	0	6.168e-06	41.01	0.00112139	2	2097.11	-3.59596	57.1581	0
	High	QRPPQTPLR	2	1	1	Q9NZB2		0	0	0.0002751	40.03	0.000580973	3	1092.64	9.54403	14.4035	0
	High	LLVDADncLHR	1	1	1	Q9NZB2	N7(Deamidated); C8(Carbamidomethyl)	0	0	0.001181	36.04	0.00257597	2	1326.64	-6.60921	32.2305	0
	High	HcPSAVVPVELQK	1	1	1	Q9NZB2	C2(Carbamidomethyl)	0	0	0.001611	27.21	0.0307024	3	1463.76	-1.97621	32.5293	0
	High	NLTEQNSYSNIPHEGK	1	2	1	Q9NZB2		0	0	0.003079	17.45	0.224859	2	1830.86	-3.46124	26.7303	0
	High	GPFPLQVVSVGGPAR	1	1	1	Q9NZB2		0	0	0.003081	10.52	0.771826	2	1480.82	-3.52121	56.1499	0
	High	EWTcPNLKR	1	1	1	Q9NZB2	C4(Carbamidomethyl)	0	0.003	0.06478	23.3	0.0610394	3	1203.59	-4.09765	27.0336	1
	High	TDDKVIR	1	1	1	Q9NZB2		0	0.004	0.06685	34.66	0.00940443	2	846.465	-4.10668	9.55034	1
P31943	Heterogeneous nuclear ribonucleoprotein H OS=Homo sapiens GN=HNRNPH1 PE=1 SV=4 - [HNRH1_HUMAN]	1031.02	30.73	1	7	10	27	449	49.1984	6.30322
	A2	Sequence	# PSMs	# Proteins	# Protein Groups	Protein Group Accessions	Modifications	ΔCn	q-Value	PEP	IonScore	Exp Value	Charge	MH+ [Da]	ΔM [ppm]	RT [min]	# Missed Cleavages
	High	GAYGGGYGGYDDYNGYNDGYGFGSDR	1	1	1	P31943		0	0	1.806e-15	117.57	1.7457e-12	2	2717.04	-1.64904	50.8414	0
	High	GAYGGGYGGYDDYNGYnDGYGFGSDR	5	1	1	P31943	N17(Deamidated)	0	0	8.1e-15	110.96	7.99779e-12	2	2718.02	-2.59423	51.149	0
	High	STGEAFVQFASQEIAEK	3	2	2	P55795;P31943		0	0	7.311e-10	101.89	8.31578e-10	2	1841.89	-2.663	58.4482	0
	High	mLGTEGGEGFVVK	1	1	1	P31943	N-Term(Acetyl)	0	0	1.303e-07	93.11	6.93886e-09	2	1365.67	-2.71355	57.8775	0
	High	mLGTEGGEGFVVK	1	1	1	P31943	N-Term(Acetyl); M1(Oxidation)	0	0	1.99e-08	88.58	1.71958e-08	2	1381.67	-0.768794	48.9911	0
	High	DLNYcFSGMSDHR	4	2	2	P55795;P31943	C5(Carbamidomethyl)	0	0	1.55e-06	75.88	3.48605e-08	2	1601.64	-2.70062	42.123	0
	High	DLNYcFSGmSDHR	2	2	2	P55795;P31943	C5(Carbamidomethyl); M9(Oxidation)	0	0	2.32e-07	71.16	7.63783e-08	2	1617.64	-2.39801	32.7671	0
	High	EGRPSGEAFVELESEDEVK	2	1	1	P31943		0	0	1.407e-06	59.99	1.41826e-05	2	2106.98	-0.110028	46.6558	0
	High	GLPWScSADEVQR	1	1	1	P31943	C6(Carbamidomethyl)	0	0	5.868e-06	57.99	1.0961e-05	2	1504.68	-4.53726	43.4171	0
	High	mMLGTEGGEGFVVK	2	1	1	P31943	N-Term(Acetyl); M1(Oxidation)	0	0	1.297e-05	50.5	9.22445e-05	2	1512.71	-0.764817	55.6016	0
	High	mmLGTEGGEGFVVK	1	1	1	P31943	N-Term(Acetyl); M1(Oxidation); M2(Oxidation)	0	0	9.435e-05	36.96	0.00186269	2	1528.7	0.57323	47.4366	0
	High	VHIEIGPDGR	1	3	3	P55795;P31943;P52597		0	0	0.007336	31.27	0.0119432	2	1092.57	-4.40665	26.6859	0
	High	SNNVEMDWVLK	1	1	1	P31943		0	0	0.006767	20.8	0.101059	2	1334.64	-3.15813	55.3926	0
	High	FFSDcKIQnGAQGIR	2	1	1	P31943	C5(Carbamidomethyl); N9(Deamidated)	0	0.001	0.03291	22.12	0.0886886	2	1741.83	0.968453	38.0822	1
P07910	Heterogeneous nuclear ribonucleoproteins C1/C2 OS=Homo sapiens GN=HNRNPC PE=1 SV=4 - [HNRPC_HUMAN]	963.166	37.25	4	11	11	26	306	33.6495	5.08447
	A2	Sequence	# PSMs	# Proteins	# Protein Groups	Protein Group Accessions	Modifications	ΔCn	q-Value	PEP	IonScore	Exp Value	Charge	MH+ [Da]	ΔM [ppm]	RT [min]	# Missed Cleavages
	High	MIAGQVLDINLAAEPK	4	1	1	P07910		0	0	7.603e-12	106.19	2.18797e-10	2	1682.91	-1.56657	58.2113	0
	High	mIAGQVLDINLAAEPK	3	1	1	P07910	M1(Oxidation)	0	0	5.963e-12	97.56	2.16604e-09	2	1698.91	-0.85799	54.7992	0
	High	MIAGQVLDInLAAEPK	1	1	1	P07910	N10(Deamidated)	0	0	8.652e-10	79.2	1.6471e-07	2	1683.9	1.83722	57.0194	0
	High	QKVDSLLENLEK	3	4	1	P07910		0	0	0.000263	71.39	1.0347e-06	2	1415.77	-3.28056	48.1527	1
	High	VFIGNLNTLVVK	1	4	1	P07910		0	0	6.232e-06	71.16	2.90927e-07	2	1316.79	-5.62644	57.4436	0
	High	LKGDDLQAIKK	1	1	1	P07910		0	0	0.001223	64.68	2.75731e-06	2	1228.72	-3.10545	18.3971	2
	High	GFAFVQYVNER	3	1	1	P07910		0	0	5.939e-05	62.92	6.68762e-06	2	1329.66	-1.41045	55.5343	0
	High	QKVDSLLEnLEK	1	4	1	P07910	N9(Deamidated)	0	0	6.803e-06	61.97	1.01335e-05	2	1416.76	0.507751	44.9714	1
	High	AAVAGEDGR	1	4	1	P07910		0	0	0.0007489	57.57	1.39113e-05	2	845.408	-3.95878	9.30355	0
	High	QAVEMKNDKSEEEQSSSSVK	1	1	1	P07910		0	0	2.753e-06	56.52	2.47356e-05	2	2240.03	-3.41696	14.0676	2
	High	GFAFVQYVnER	1	1	1	P07910	N9(Deamidated)	0	0	2.112e-05	50.73	8.7909e-05	2	1330.64	-4.99263	57.0481	0
	High	VDSLLENLEKIEK	1	4	1	P07910		0	0	4.516e-06	49.25	0.000165202	3	1529.84	-2.36996	58.3126	1
	High	aSNVTnKTDPR	2	1	1	P07910	N-Term(Acetyl); N6(Deamidated)	0	0	0.006438	44.59	0.000430945	2	1245.61	1.92701	15.534	1
	High	aSNVTNKTDPR	1	1	1	P07910	N-Term(Acetyl)	0	0	0.007433	44.05	0.000649358	2	1244.63	8.30934	16.189	1
	High	IVGcSVHK	1	2	1	P07910	C4(Carbamidomethyl)	0	0	0.01073	42.61	0.000402984	2	899.474	-3.58761	9.98164	0
	High	VFIGNLNTLVVKK	1	4	1	P07910		0	0	0.0001595	37.98	0.00030252	2	1444.89	-1.74775	51.2582	1
P06280	Alpha-galactosidase A OS=Homo sapiens GN=GLA PE=1 SV=1 - [AGAL_HUMAN]	950.987	28.9	1	9	9	26	429	48.7349	5.60498
	A2	Sequence	# PSMs	# Proteins	# Protein Groups	Protein Group Accessions	Modifications	ΔCn	q-Value	PEP	IonScore	Exp Value	Charge	MH+ [Da]	ΔM [ppm]	RT [min]	# Missed Cleavages
	High	FDGcYcDSLENLADGYK	7	1	1	P06280	C4(Carbamidomethyl); C6(Carbamidomethyl)	0	0	3.971e-12	116.48	2.47396e-12	2	2026.81	-2.62328	56.8685	0
	High	ALLQDKDVIAINQDPLGK	2	1	1	P06280		0	0	4.298e-13	93.81	3.34808e-09	2	1951.08	-1.93246	51.6453	1
	High	FMcNLDcQEEPDScISEK	4	1	1	P06280	C3(Carbamidomethyl); C7(Carbamidomethyl); C14(Carbamidomethyl)	0	0	2.895e-12	91.14	7.67308e-10	2	2261.88	-1.29072	41.8345	0
	High	FDGcYcDSLEnLADGYK	2	1	1	P06280	C4(Carbamidomethyl); C6(Carbamidomethyl); N11(Deamidated)	0	0	4.802e-10	84.87	3.25065e-09	2	2027.79	-4.55193	51.1551	0
	High	FmcNLDcQEEPDScISEK	1	1	1	P06280	M2(Oxidation); C3(Carbamidomethyl); C7(Carbamidomethyl); C14(Carbamidomethyl)	0	0	3.513e-11	75.66	2.71e-08	2	2277.87	-3.01495	36.9578	0
	High	DAGYEYLcIDDcWMAPQR	1	1	1	P06280	C8(Carbamidomethyl); C12(Carbamidomethyl)	0	0	1.793e-10	66.96	2.81921e-07	2	2262.92	-2.06698	59.7428	0
	High	SILDWTSFnQER	1	1	1	P06280	N9(Deamidated)	0	0	3.506e-06	66.89	2.26132e-06	2	1496.7	0.523068	59.174	0
	High	SILDWTSFNQER	1	1	1	P06280		0	0	5.195e-06	66.71	2.79429e-06	2	1495.71	-2.08339	58.7706	0
	High	SYTIAVASLGK	2	1	1	P06280		0	0	0.0004098	58.24	9.89792e-06	2	1109.62	-2.50909	43.8048	0
	High	TPTMGWLHWER	1	1	1	P06280		0	0	6.396e-05	48.49	0.000146535	2	1413.67	-2.08366	56.4436	0
	High	QLANYVHSK	2	1	1	P06280		0	0	0.002884	40.97	0.00106778	2	1059.55	-3.72278	17.9147	0
	High	KLGFYEWTSR	1	1	1	P06280		0	0	0.008972	29.63	0.0148094	2	1286.65	-3.29082	47.8005	1
	High	FMcnLDcQEEPDScISEK	1	1	1	P06280	C3(Carbamidomethyl); N4(Deamidated); C7(Carbamidomethyl); C14(Carbamidomethyl)	0	0	0.0002997	22.66	0.00540717	2	2262.86	-1.34729	43.1977	0
P61978	Heterogeneous nuclear ribonucleoprotein K OS=Homo sapiens GN=HNRNPK PE=1 SV=1 - [HNRPK_HUMAN]	943.682	36.07	1	11	11	34	463	50.9444	5.5415
	A2	Sequence	# PSMs	# Proteins	# Protein Groups	Protein Group Accessions	Modifications	ΔCn	q-Value	PEP	IonScore	Exp Value	Charge	MH+ [Da]	ΔM [ppm]	RT [min]	# Missed Cleavages
	High	GSYGDLGGPIITTQVTIPK	3	1	1	P61978		0	0	7.97e-12	84.2	4.92345e-08	2	1917.03	-1.25621	57.0694	0
	High	LLIHQSLAGGIIGVK	1	1	1	P61978		0	0	1.482e-09	76.73	2.12324e-08	2	1518.93	-1.77344	51.5201	0
	High	TDYNASVSVPDSSGPER	3	1	1	P61978		0	0	1.216e-08	74.7	2.33802e-07	2	1780.79	-2.24625	32.0584	0
	High	HESGASIKIDEPLEGSEDR	1	1	1	P61978		0	0	1.036e-09	71.15	9.0165e-07	2	2068.97	-4.93295	32.8814	1
	High	TDYnASVSVPDSSGPER	3	1	1	P61978	N4(Deamidated)	0	0	2.377e-08	64.61	2.04104e-06	2	1781.78	-2.18054	32.6974	0
	High	LFQEccPHSTDR	1	1	1	P61978	C5(Carbamidomethyl); C6(Carbamidomethyl)	0	0	3.841e-06	63.63	1.0621e-06	2	1549.65	-3.7088	18.4812	0
	High	IILDLISESPIK	1	1	1	P61978		0	0	6.086e-06	57.99	1.01667e-05	2	1340.8	-0.709572	59.9147	0
	High	NLPLPPPPPPR	15	1	1	P61978		0	0	0.000739	56.84	1.07647e-05	2	1194.7	-3.19501	42.818	0
	High	VVLIGGKPDR	3	1	1	P61978		0	0	0.001673	39.33	0.000455056	3	1053.64	-5.12343	18.7032	0
	High	IITITGTQDQIQnAQYLLQNSVK	1	1	1	P61978	N13(Deamidated)	0	0	7.668e-05	30.33	0.00922196	3	2590.38	2.75343	58.5264	0
	High	mETEQPEETFPNTETnGEFGK	1	1	1	P61978	N-Term(Acetyl); M1(Oxidation); N16(Deamidated)	0	0	0.001503	16.91	0.0315742	2	2474.02	-1.17176	46.4443	0
	High	ENTQTTIK	1	1	1	P61978		0	0.001	0.01519	41.71	0.00113995	2	934.482	-1.9979	9.58218	0
O00425	Insulin-like growth factor 2 mRNA-binding protein 3 OS=Homo sapiens GN=IGF2BP3 PE=1 SV=2 - [IF2B3_HUMAN]	902.013	31.61	1	13	14	27	579	63.6656	8.86572
	A2	Sequence	# PSMs	# Proteins	# Protein Groups	Protein Group Accessions	Modifications	ΔCn	q-Value	PEP	IonScore	Exp Value	Charge	MH+ [Da]	ΔM [ppm]	RT [min]	# Missed Cleavages
	High	TVNELQNLSSAEVVVPR	5	1	1	O00425		0	0	8.055e-14	128.7	1.86157e-12	2	1854.99	0.0990833	54.6958	0
	High	KIQEILTQVK	1	1	1	O00425		0	0	6.738e-07	91.96	2.29246e-09	2	1199.73	-0.987352	33.0369	1
	High	VAYIPDEMAAQQNPLQQPR	1	1	1	O00425		0	0	6.095e-09	80.31	1.79238e-07	2	2169.07	-1.72526	50.6512	0
	High	TVnELQNLSSAEVVVPR	2	1	1	O00425	N3(Deamidated)	0	0	9.382e-08	75.66	4.07466e-07	2	1855.97	-3.12767	53.1292	0
	High	ITGHFYAcQVAQR	2	1	1	O00425	C8(Carbamidomethyl)	0	0	3.339e-07	64.88	4.64875e-06	2	1550.75	-2.49431	27.4545	0
	High	TGYAFVDcPDESWALK	1	1	1	O00425	C8(Carbamidomethyl)	0	0	1.123e-08	62.14	4.94863e-06	2	1858.83	-2.81989	57.6407	0
	High	SITILSTPEGTSAAcK	2	1	1	O00425	C15(Carbamidomethyl)	0	0	3.341e-07	56.71	3.75416e-05	2	1635.82	-2.70602	40.6108	0
	High	MVIITGPPEAQFK	3	3	3	O00425;Q9NZI8;Q9Y6M1		0	0	2.37e-05	54.95	5.11823e-05	2	1430.77	-1.18988	51.3473	0
	High	VAYIPDEmAAQQNPLQQPR	1	1	1	O00425	M8(Oxidation)	0	0	8.98e-06	48.2	0.000275468	2	2185.07	-1.17317	44.7353	0
	High	QKPcDLPLR	1	1	1	O00425	C4(Carbamidomethyl)	0	0	0.0003135	47.73	0.000184678	3	1126.6	-3.82067	19.0411	0
	High	ALQSGPPQSR	2	1	1	O00425		0	0	0.001934	46.75	0.000281094	2	1040.55	-0.932605	12.6485	0
	High	GNVETcAKAEEEIMK	1	1	1	O00425	C6(Carbamidomethyl)	0	0	1.94e-05	46.33	0.0002072	2	1708.78	-3.57874	34.4795	1
	High	QALDKLNGFQLENFTLK	1	1	1	O00425		0	0	1.774e-06	43.61	0.00056181	2	1979.05	-4.93517	58.4531	1
	High	mVIITGPPEAQFK	1	3	3	O00425;Q9NZI8;Q9Y6M1	M1(Oxidation)	0	0	0.001271	43.03	0.000900904	2	1446.76	-0.868229	44.2472	0
	High	IKEENFVSPK	1	1	1	O00425		0	0	0.000789	38.47	0.0023184	3	1190.64	-5.37047	18.7063	1
	High	EAQDIKFTEEIPLK	1	1	1	O00425		0	0	9.913e-05	35.43	0.00481182	2	1660.88	-1.61167	48.8051	1
	High	IKEENFVSPKEEVK	1	1	1	O00425		0	0.008	0.0974	22.93	0.0807289	2	1675.88	-3.80375	20.7595	2
P35908	Keratin, type II cytoskeletal 2 epidermal OS=Homo sapiens GN=KRT2 PE=1 SV=2 - [K22E_HUMAN]	853.206	34.74	7	13	17	33	639	65.3932	8.00146
	A2	Sequence	# PSMs	# Proteins	# Protein Groups	Protein Group Accessions	Modifications	ΔCn	q-Value	PEP	IonScore	Exp Value	Charge	MH+ [Da]	ΔM [ppm]	RT [min]	# Missed Cleavages
	High	GGGFGGGSSFGGGSGFSGGGFGGGGFGGGR	2	1	1	P35908		0	0	1.395e-19	161.78	1.52661e-16	2	2399	-5.89377	55.6731	0
	High	TAAENDFVTLKK	1	1	1	P35908		0	0	8.531e-07	85.77	3.16496e-08	2	1336.71	-2.21442	28.6556	1
	High	FLEQQnQVLQTK	2	3	3	P04264;P35908;Q7Z794	N6(Deamidated)	0	0	1.111e-07	85.47	5.12244e-08	2	1476.77	-2.81222	36.8043	0
	High	LNDLEEALQQAK	1	1	1	P35908		0	0	1.221e-08	79.67	1.62381e-07	2	1371.71	-1.08825	50.5822	0
	High	FLEQQNQVLQTK	7	3	3	P04264;P35908;Q7Z794		0	0	3.46e-06	79.39	2.23831e-07	2	1475.78	-2.39563	34.218	0
	High	SKEEAEALYHSK	1	1	1	P35908		0	0	1.682e-07	70.9	1.38994e-06	2	1391.68	3.36337	16.1933	1
	High	NVQDAIADAEQR	2	1	1	P35908		0	0	4.912e-07	70.35	9.08733e-07	2	1329.64	-2.71617	36.9254	0
	High	TAAEnDFVTLKK	2	1	1	P35908	N5(Deamidated)	0	0	1.854e-05	58.37	2.06675e-05	2	1337.69	-4.77332	29.1773	1
	High	NKLNDLEEALQQAK	1	1	1	P35908		0	0	1.539e-06	57.05	3.00794e-05	2	1613.85	2.35196	53.8279	1
	High	LQGEIAHVK	1	1	1	P35908		0	0	0.003628	51.95	5.93585e-05	2	994.566	-2.21987	15.987	0
	High	VLYDAEISQIHQSVTDTNVILSmDNSR	1	1	1	P35908	M23(Oxidation)	0	0	1.743e-12	41.68	0.00115125	3	3064.48	-1.71101	58.1454	0
	High	TSQNSELnNMQDLVEDYKK	2	1	1	P35908	N8(Deamidated)	0	0	0.000152	38.01	0.00233234	3	2257.04	6.11041	53.6108	1
	High	NLDLDSIIAEVK	1	7	4	P35908;P02538;P48668;P13647		0	0	0.0009043	34.18	0.00593923	2	1329.73	1.67537	55.4701	0
	High	FASFIDKVR	1	17	6	P35908;P05787;P48668;P02538;P13647;Q7Z794		0	0	0.001422	32.71	0.00458106	3	1082.6	-2.38909	40.2791	1
	High	SISISVAGGGGGFGAAGGFGGR	2	1	1	P35908		0	0	0.0004766	25.04	0.0507592	2	1838.91	-3.00621	58.8712	0
	High	TSQNSELNNMQDLVEDYKK	1	1	1	P35908		0	0	0.0009354	14.22	0.446562	2	2256.04	-2.37271	53.6803	1
	High	LLRDYQELMNVK	1	4	1	P35908		0	0.001	0.01808	26.32	0.0354686	2	1521.81	-2.69144	48.9198	1
	High	YEDEINKR	1	11	7	P04264;P35908;P05787;P02538;P48668;P13647;Q7Z794		0	0.002	0.04312	30.09	0.0121947	3	1066.51	-3.5573	13.3145	1
	High	LQGEIAHVKK	1	1	1	P35908		0	0.003	0.06198	26.32	0.012834	2	1122.66	-3.37949	13.1799	1
	High	TSQNSELNNmQDLVEDYKK	1	1	1	P35908	M10(Oxidation)	0	0.005	0.07603	14.64	0.319509	2	2272.03	-2.69683	34.2222	1
	High	RSTSSFScLSR	1	1	1	P35908	C8(Carbamidomethyl)	0	0.008	0.1009	37.88	0.00122197	2	1287.6	-5.72382	18.7161	1
Q9NZI8	Insulin-like growth factor 2 mRNA-binding protein 1 OS=Homo sapiens GN=IGF2BP1 PE=1 SV=2 - [IF2B1_HUMAN]	825.069	26.52	1	12	13	25	577	63.4412	9.20264
	A2	Sequence	# PSMs	# Proteins	# Protein Groups	Protein Group Accessions	Modifications	ΔCn	q-Value	PEP	IonScore	Exp Value	Charge	MH+ [Da]	ΔM [ppm]	RT [min]	# Missed Cleavages
	High	TVNELQNLTAAEVVVPR	3	1	1	Q9NZI8		0	0	4.747e-14	135.65	2.5185e-13	2	1853.01	-0.816634	57.1049	0
	High	TVNELQnLTAAEVVVPR	1	1	1	Q9NZI8	N7(Deamidated)	0	0	1.322e-10	126.28	2.82606e-12	2	1853.99	-2.00524	56.7673	0
	High	LYIGNLNESVTPADLEK	2	1	1	Q9NZI8		0	0	4.741e-11	98.99	2.36593e-09	2	1875.96	-2.87114	56.1042	0
	High	LYIGNLnESVTPADLEK	1	1	1	Q9NZI8	N7(Deamidated)	0	0	3.202e-10	82.46	1.04428e-07	2	1876.95	0.508421	56.8044	0
	High	SGYAFVDcPDEHWAMK	1	1	1	Q9NZI8	C8(Carbamidomethyl)	0	0	4.959e-08	67.86	3.68284e-07	2	1912.79	-2.68102	50.5198	0
	High	DQTPDEnDQVIVK	1	1	1	Q9NZI8	N7(Deamidated)	0	0	1.972e-06	64.92	3.12444e-06	2	1501.7	-0.500743	25.5525	0
	High	DQTPDENDQVIVK	1	1	1	Q9NZI8		0	0	3.279e-06	61.05	7.18491e-06	2	1500.71	-2.61115	25.3567	0
	High	MVIITGPPEAQFK	3	3	3	O00425;Q9NZI8;Q9Y6M1		0	0	2.37e-05	54.95	5.11823e-05	2	1430.77	-1.18988	51.3473	0
	High	LKEENFFGPK	2	1	1	Q9NZI8		0	0	0.0001586	48.41	0.000243717	3	1208.63	-4.05253	34.7478	1
	High	VSYIPDEQIAQGPENGR	1	1	1	Q9NZI8		0	0	3.815e-06	48.18	0.000232644	2	1872.9	-3.56995	42.3968	0
	High	AISVHSTPEGcSSAcK	1	1	1	Q9NZI8	C11(Carbamidomethyl); C15(Carbamidomethyl)	0	0	0.000111	46.44	0.000115763	2	1690.75	-3.7013	18.1329	0
	High	TVNELQNLTAAEVVVPRDQTPDENDQVIVK	1	1	1	Q9NZI8		0	0	8.243e-12	45.73	0.000406297	3	3334.7	-2.94099	56.3411	1
	High	MILEIMHK	1	1	1	Q9NZI8		0	0	0.000475	45.04	0.000269463	2	1014.55	-2.16414	41.5664	0
	High	VSYIPDEQIAQGPEnGRR	1	1	1	Q9NZI8	N15(Deamidated)	0	0	4.732e-06	43.74	0.000602303	2	2029.99	-1.99686	39.7218	1
	High	mVIITGPPEAQFK	1	3	3	O00425;Q9NZI8;Q9Y6M1	M1(Oxidation)	0	0	0.001271	43.03	0.000900904	2	1446.76	-0.868229	44.2472	0
	High	VSYIPDEQIAQGPEnGR	2	1	1	Q9NZI8	N15(Deamidated)	0	0	0.001056	23.83	0.061479	2	1873.89	-2.00849	43.0804	0
	High	IIGHFYASQmAQR	1	1	1	Q9NZI8	M10(Oxidation)	0	0.001	0.01433	16.77	0.305048	2	1537.75	-3.7063	26.4153	0
	High	LNGHQLENHALK	1	1	1	Q9NZI8		0	0.008	0.09754	17.37	0.279428	2	1373.72	-3.04321	18.4057	0
Q14157	Ubiquitin-associated protein 2-like OS=Homo sapiens GN=UBAP2L PE=1 SV=2 - [UBP2L_HUMAN]	822.399	19.5	1	13	13	26	1087	114.465	7.10791
	A2	Sequence	# PSMs	# Proteins	# Protein Groups	Protein Group Accessions	Modifications	ΔCn	q-Value	PEP	IonScore	Exp Value	Charge	MH+ [Da]	ΔM [ppm]	RT [min]	# Missed Cleavages
	High	TATEEWGTEDWNEDLSETK	2	1	1	Q14157		0	0	5.805e-11	91.65	2.01754e-09	2	2240.94	-2.88189	53.2385	0
	High	GGSTTGSQFLEQFK	2	1	1	Q14157		0	0	1.353e-06	90.99	9.4743e-09	2	1486.72	-1.38139	51.8121	0
	High	NPSDSAVHSPFTK	4	1	1	Q14157		0	0	9.123e-10	90.01	9.27861e-09	2	1386.66	-2.57368	25.9346	0
	High	TATEEWGTEDWnEDLSETK	1	1	1	Q14157	N12(Deamidated)	0	0	3.972e-10	86.24	4.63484e-09	2	2241.92	-3.15609	51.7908	0
	High	nGFSSVQATQLQTTQSVEGATGSAVK	3	1	1	Q14157	N1(Deamidated)	0	0	2.055e-09	83.09	8.61543e-08	3	2597.26	-1.55915	48.5221	0
	High	GQENGLDGTK	1	1	1	Q14157		0	0	0.003433	55.21	2.53093e-05	2	1018.48	-4.85734	10.8545	0
	High	DGSLASNPYSGDLTK	4	1	1	Q14157		0	0	3.394e-06	51.34	8.26328e-05	2	1524.72	-1.68281	39.257	0
	High	DLTQAKnGFSSVQATQLQTTQSVEGATGSAVK	2	1	1	Q14157	N7(Deamidated)	0	0	5.042e-08	51.2	0.000136923	3	3253.61	-2.74683	49.9554	1
	High	SPAVATSTAAPPPPSSPLPSK	1	1	1	Q14157		0	0	3.593e-06	41.87	0.00103371	2	1960.04	-1.52506	33.1356	0
	High	QAFTPSSTMmEVFLQEK	1	1	1	Q14157	M10(Oxidation)	0	0	2.677e-05	31.52	0.00993617	2	1989.93	-1.40649	58.2137	0
	High	NQDEcVIALHDcNGDVNR	1	1	1	Q14157	C5(Carbamidomethyl); C12(Carbamidomethyl)	0	0	0.004973	22.93	0.0196092	2	2128.91	-2.38359	32.1631	0
	High	TPSTmENDSSNLDPSQAPSLAQPLVFSNSK	1	1	1	Q14157	M5(Oxidation)	0	0	4.449e-05	17.19	0.218678	3	3178.46	-7.2662	54.2589	0
	High	GQEnGLDGTK	1	1	1	Q14157	N4(Deamidated)	0	0.001	0.02263	33.12	0.00270578	2	1019.46	-3.12349	13.0815	0
	High	GFGDVGEAK	1	1	1	Q14157		0	0.001	0.03737	25.8	0.0315632	2	879.418	-3.15662	19.4128	0
	High	SQTSSIPQKPQTNK	1	1	1	Q14157		0	0.005	0.07594	12.06	0.824548	2	1543.8	-3.1425	13.4176	0
Q8IX12	Cell division cycle and apoptosis regulator protein 1 OS=Homo sapiens GN=CCAR1 PE=1 SV=2 - [CCAR1_HUMAN]	804.867	15.3	1	14	14	31	1150	132.739	5.75732
	A2	Sequence	# PSMs	# Proteins	# Protein Groups	Protein Group Accessions	Modifications	ΔCn	q-Value	PEP	IonScore	Exp Value	Charge	MH+ [Da]	ΔM [ppm]	RT [min]	# Missed Cleavages
	High	ISENMNLQFENQMNK	2	1	1	Q8IX12		0	0	2.262e-10	93.82	4.0458e-09	2	1839.83	-1.79572	46.6241	0
	High	ISENMNLQFEnQMNK	3	1	1	Q8IX12	N11(Deamidated)	0	0	8.064e-07	85.85	2.21014e-08	2	1840.84	8.93232	46.2918	0
	High	ISENMNLQFENQmNK	3	1	1	Q8IX12	M13(Oxidation)	0	0	2.163e-09	83.21	3.00843e-08	2	1855.83	-1.60552	40.4118	0
	High	YILPDEPAIIVHPNWAAK	1	1	1	Q8IX12		0	0	2.462e-10	81.92	9.19043e-08	2	2047.09	-3.74084	57.7463	0
	High	TDEDEKTILNLENSNK	1	1	1	Q8IX12		0	0	1.518e-10	74.21	5.78455e-07	2	1862.89	-2.55371	40.2038	1
	High	FSLDcPScDMMELR	2	1	1	Q8IX12	C5(Carbamidomethyl); C8(Carbamidomethyl)	0	0	8.869e-08	73.65	7.12006e-08	2	1760.71	-2.38684	57.7749	0
	High	VLVEATYNPNmPFK	1	1	1	Q8IX12	M11(Oxidation)	0	0	4.488e-06	63.8	6.2322e-06	2	1638.82	-1.96633	45.7004	0
	High	SLLSLPEKEDK	1	1	1	Q8IX12		0	0	0.001454	57.6	2.56326e-05	2	1258.68	-4.13756	35.4623	1
	High	LQLLEEKTDEDEK	1	1	1	Q8IX12		0	0	4.081e-06	53.04	8.78968e-05	2	1589.79	-1.59759	30.6961	1
	High	IQTLPNQNQSQTQPLLK	2	1	1	Q8IX12		0	0	4.01e-05	43.08	0.000528943	2	1951.06	-2.28558	39.0791	0
	High	FSLDcPScDmMELR	2	1	1	Q8IX12	C5(Carbamidomethyl); C8(Carbamidomethyl); M10(Oxidation)	0	0	5.936e-05	40.78	8.35603e-05	2	1776.7	-1.77061	50.974	0
	High	ScALAEDPQELR	2	1	1	Q8IX12	C2(Carbamidomethyl)	0	0	0.0001032	40.07	0.000752768	2	1388.64	-3.44041	33.1412	0
	High	NMAILDPPDADHLYSAK	2	1	1	Q8IX12		0	0	0.0001013	38.66	0.00191964	2	1870.9	-2.55697	50.7514	0
	High	LQLLEEKTDEDEKTILNLENSNK	1	1	1	Q8IX12		0	0	9.268e-07	29.37	0.020521	3	2716.38	-1.80634	55.8087	2
	High	FSLDcPScDmmELR	1	1	1	Q8IX12	C5(Carbamidomethyl); C8(Carbamidomethyl); M10(Oxidation); M11(Oxidation)	0	0	0.0004135	28.57	0.00138666	2	1792.7	-1.50584	44.0688	0
	High	IQTLPNQnQSQTQPLLK	1	1	1	Q8IX12	N8(Deamidated)	0	0	0.005339	27.71	0.0249915	2	1952.04	-2.976	39.7573	0
	High	VmLmASPSMEDLYHK	1	1	1	Q8IX12	M2(Oxidation); M4(Oxidation)	0	0	0.0008721	24.74	0.0325665	2	1783.81	-0.198131	42.9635	0
	High	NmAILDPPDADHLYSAK	1	1	1	Q8IX12	M2(Oxidation)	0	0	0.0006826	19.34	0.160649	2	1886.89	-2.68691	43.1872	0
	High	SSQQQTQPQK	1	1	1	Q8IX12		0	0.001	0.01563	43.43	0.000560618	2	1159.57	-2.40684	4.03664	0
	High	VLVEATYNPNMPFK	1	1	1	Q8IX12		0	0.001	0.02794	20.7	0.148949	2	1622.82	-4.59261	51.8201	0
	High	DLSQLQEnLK	1	1	1	Q8IX12	N8(Deamidated)	0	0.003	0.06525	16.16	0.279629	2	1188.61	-0.978144	48.2321	0
Q92900	Regulator of nonsense transcripts 1 OS=Homo sapiens GN=UPF1 PE=1 SV=2 - [RENT1_HUMAN]	695.819	25.95	1	20	20	27	1129	124.267	6.60986
	A2	Sequence	# PSMs	# Proteins	# Protein Groups	Protein Group Accessions	Modifications	ΔCn	q-Value	PEP	IonScore	Exp Value	Charge	MH+ [Da]	ΔM [ppm]	RT [min]	# Missed Cleavages
	High	TFAVDETSVSGYIYHK	1	1	1	Q92900		0	0	2.909e-11	113	7.71828e-11	2	1816.87	-0.313677	50.6158	0
	High	DINWDSSQWQPLIQDR	2	1	1	Q92900		0	0	1.914e-09	98.53	1.86574e-09	2	2000.94	-0.58343	59.4058	0
	High	LYQEVEIASVDAFQGR	3	1	1	Q92900		0	0	4.473e-10	77.67	2.90703e-07	2	1824.91	-1.98699	56.7051	0
	High	DGPLGETVLEcYNcGcR	1	1	1	Q92900	C11(Carbamidomethyl); C14(Carbamidomethyl); C16(Carbamidomethyl)	0	0	1.356e-10	73.52	8.67031e-08	2	1999.82	-3.605	52.0076	0
	High	AGAKPDQIGIITPYEGQR	1	1	1	Q92900		0	0	1.853e-09	64.6	4.99301e-06	2	1914.01	-0.923777	41.8106	0
	High	AYQHGGVTGLSQY	1	1	1	Q92900		0	0	5.5e-05	63.36	5.62807e-06	2	1380.65	-4.10976	34.5739	0
	High	SQIDVALSQDSTYQGER	1	1	1	Q92900		0	0	8.093e-08	61.67	1.01775e-05	2	1896.89	-0.10819	40.3788	0
	High	QGNGPVLVcAPSNIAVDQLTEK	2	1	1	Q92900	C9(Carbamidomethyl)	0	0	2.525e-06	53.38	7.89821e-05	2	2310.16	-5.5415	54.9679	0
	High	LMQGDEIcLR	1	1	1	Q92900	C8(Carbamidomethyl)	0	0	9.097e-05	52.23	6.94157e-05	2	1234.59	-3.1306	40.5126	0
	High	ADSVVVLLcR	1	1	1	Q92900	C9(Carbamidomethyl)	0	0	0.0003901	48.04	0.000231629	2	1131.61	-4.78983	49.5352	0
	High	QPcASQSSLKDInWDSSQWQPLIQDR	1	1	1	Q92900	C3(Carbamidomethyl); N13(Deamidated)	0	0	2.941e-05	41.24	0.00112368	3	3088.46	5.04982	58.1833	1
	High	EAIDSPVSFLALHNQIR	1	1	1	Q92900		0	0	4.573e-08	36.98	0.00269601	2	1910.01	-1.41241	58.2162	0
	High	LQQLKDETGELSSADEKR	1	1	1	Q92900		0	0	5.787e-08	33.84	0.00768268	3	2047.02	-3.12766	27.2338	2
	High	TVLQRPLSLIQGPPGTGK	1	1	1	Q92900		0	0	1.509e-05	32.92	0.00130179	2	1862.08	-2.38056	50.8168	0
	High	ESLMQFSKPR	1	1	1	Q92900		0	0	0.003676	31.17	0.0116867	2	1222.62	-1.90174	33.3509	0
	High	QGnGPVLVcAPSNIAVDQLTEK	1	1	1	Q92900	N3(Deamidated); C9(Carbamidomethyl)	0	0	0.0002835	30.34	0.0143328	2	2311.15	-3.48235	55.7874	0
	High	DGPLGETVLEcYncGcR	1	1	1	Q92900	C11(Carbamidomethyl); N13(Deamidated); C14(Carbamidomethyl); C16(Carbamidomethyl)	0	0	0.000539	20.63	0.0160019	2	2000.81	-4.15593	50.8975	0
	High	VPDNYGDEIAIELR	1	1	1	Q92900		0	0	0.01011	15.72	0.409913	2	1603.79	-1.2871	55.1011	0
	High	RFTAQGLPDLNHSQVYAVK	1	1	1	Q92900		0	0	0.0001112	15.29	0.477719	3	2144.13	0.397926	46.1151	1
	High	EKDFIILScVR	1	1	1	Q92900	C9(Carbamidomethyl)	0	0.001	0.01572	30.6	0.0134128	2	1379.73	-1.81317	49.834	1
	High	ESLmQFSKPR	1	1	1	Q92900	M4(Oxidation)	0	0.001	0.01861	23.15	0.067542	2	1238.62	-2.40382	18.9256	0
	High	VLVEGPLNNLR	1	1	1	Q92900		0	0.001	0.0168	22.31	0.0258495	2	1223.71	-3.36742	47.8397	0
	High	LVVLGIRPIR	1	1	1	Q92900		0	0.001	0.03758	10.75	0.0839402	3	1135.77	-1.73033	47.9002	0
P11940	Polyadenylate-binding protein 1 OS=Homo sapiens GN=PABPC1 PE=1 SV=2 - [PABP1_HUMAN]	693.292	32.86	4	13	19	29	636	70.6259	9.49561
	A2	Sequence	# PSMs	# Proteins	# Protein Groups	Protein Group Accessions	Modifications	ΔCn	q-Value	PEP	IonScore	Exp Value	Charge	MH+ [Da]	ΔM [ppm]	RT [min]	# Missed Cleavages
	High	SKGFGFVcFSSPEEATK	2	3	2	P11940;Q13310	C8(Carbamidomethyl)	0	0	3.235e-14	98.05	1.9036e-09	2	1877.88	1.64304	51.6124	1
	High	KEFSPFGTITSAK	1	1	1	P11940		0	0	1.376e-07	75.36	4.01679e-07	2	1412.74	-1.87141	43.9639	1
	High	SLGYAYVNFQQPADAER	4	2	2	P11940;Q13310		0	0	1.16e-09	75.26	3.44019e-07	2	1928.91	-1.47494	51.0184	0
	High	GFGFVcFSSPEEATK	3	4	2	P11940;Q13310	C6(Carbamidomethyl)	0	0	1.474e-06	63.34	3.15144e-06	2	1662.75	0.342098	57.1067	0
	High	NFGEDMDDERLK	1	2	1	P11940		0	0	3.375e-05	58.45	6.64436e-06	2	1468.64	-1.40933	32.6064	1
	High	GYGFVHFETQEAAER	2	1	1	P11940		0	0	3.278e-09	55.17	2.63037e-05	2	1740.8	-1.07269	44.1341	0
	High	NLDDGIDDERLR	1	2	1	P11940		0	0	0.001554	55.09	3.88726e-05	2	1430.68	-1.55817	32.8991	1
	High	FSPAGPILSIR	1	4	1	P11940		0	0	0.009245	49.69	0.000140156	3	1157.66	-4.00003	52.8993	0
	High	SKVDEAVAVLQAHQAK	1	2	1	P11940		0	0	1.786e-06	49.5	0.000123422	3	1693.92	-3.52486	38.8444	1
	High	YQGVNLYVK	2	2	1	P11940		0	0	0.001501	49.15	0.000111281	2	1083.58	-1.72835	39.2839	0
	High	VDEAVAVLQAHQAK	1	2	1	P11940		0	0	2.434e-07	48.97	0.000155287	2	1478.79	-2.51099	32.9345	0
	High	AKEFTNVYIK	1	2	2	P11940;Q13310		0	0	0.001045	46.9	0.000212341	2	1212.66	-2.46726	31.6032	1
	High	SLGYAYVnFQQPADAER	2	2	2	P11940;Q13310	N8(Deamidated)	0	0	1.825e-06	41.29	0.000594415	2	1929.88	-7.04417	49.7219	0
	High	AVPNPVINPYQPAPPSGYFMAAIPQTQNR	1	1	1	P11940		0	0	2.807e-07	32.78	0.00840932	3	3138.58	-0.615382	59.4039	0
	High	AVDEmnGKELNGK	1	2	1	P11940	M5(Oxidation); N6(Deamidated)	0	0	0.008628	31.73	0.00527072	2	1421.65	-2.92634	13.7216	1
	High	IVATKPLYVALAQR	1	2	1	P11940		0	0	0.001259	27.38	0.00292496	2	1542.94	-0.789985	46.161	0
	High	ALDTMNFDVIK	1	2	2	P11940;Q13310		0	0	0.009785	19.01	0.157632	2	1266.64	-0.948831	55.4347	0
	High	MNGMLLNDRK	1	2	2	P11940;Q13310		0	0.001	0.01526	26.15	0.0370058	2	1191.59	-2.26521	24.9484	1
	High	EFSPFGTITSAK	1	1	1	P11940		0	0.001	0.0135	11.11	0.999056	2	1284.65	-0.15811	52.237	0
	High	NLDDGIDDER	1	2	1	P11940		0	0.002	0.04636	16.08	0.0530198	2	1161.5	-2.64693	24.6515	0
P26599	Polypyrimidine tract-binding protein 1 OS=Homo sapiens GN=PTBP1 PE=1 SV=1 - [PTBP1_HUMAN]	692.997	24.11	1	8	9	23	531	57.1856	9.17334
	A2	Sequence	# PSMs	# Proteins	# Protein Groups	Protein Group Accessions	Modifications	ΔCn	q-Value	PEP	IonScore	Exp Value	Charge	MH+ [Da]	ΔM [ppm]	RT [min]	# Missed Cleavages
	High	LSLDGQNIYNAccTLR	8	1	1	P26599	C12(Carbamidomethyl); C13(Carbamidomethyl)	0	0	4.014e-12	125.12	3.95278e-12	2	1897.89	-1.53593	51.8793	0
	High	LSLDGQNIYnAccTLR	3	1	1	P26599	N10(Deamidated); C12(Carbamidomethyl); C13(Carbamidomethyl)	0	0	3.834e-10	94.65	3.37626e-09	2	1898.87	-1.60322	50.1797	0
	High	mDGIVPDIAVGTK	1	1	1	P26599	N-Term(Acetyl)	0	0	7.627e-06	66.18	3.51846e-06	2	1357.7	-2.31676	59.7744	0
	High	NNQFQALLQYADPVSAQHAK	1	1	1	P26599		0	0	1.458e-08	64.89	5.72459e-06	2	2243.11	-3.49286	59.2059	0
	High	mDGIVPDIAVGTKR	2	1	1	P26599	N-Term(Acetyl)	0	0	0.0001154	53.43	6.2417e-05	2	1513.8	-1.22108	57.1073	1
	High	GQPIYIQFSNHK	2	1	1	P26599		0	0	2.582e-06	45.1	0.000556253	2	1431.74	-1.61901	40.3727	0
	High	IDFSKLTSLNVK	1	2	2	P26599;O95758		0	0	0.0005231	44.74	0.000196407	2	1364.78	-1.93941	54.3607	1
	High	EGQEDQGLTKDYGNSPLHR	1	1	1	P26599		0	0	0.009442	22.49	0.0690456	2	2143.99	-2.66083	27.4582	1
	High	mDGIVPDIAVGTK	1	1	1	P26599	N-Term(Acetyl); M1(Oxidation)	0	0	0.003594	22.04	0.105029	2	1373.69	-2.67577	53.0452	0
	High	GSDELFSTcVTNGPFIMSSNSASAAnGNDSKK	2	1	1	P26599	C9(Carbamidomethyl); N26(Deamidated)	0	0	7.469e-05	18.11	0.105077	3	3294.46	1.53454	56.6137	1
	High	GQPIYIQFSnHKELK	1	1	1	P26599	N10(Deamidated)	0	0.001	0.01217	17.07	0.37402	2	1802.94	-2.48638	41.7337	1
P22626	Heterogeneous nuclear ribonucleoproteins A2/B1 OS=Homo sapiens GN=HNRNPA2B1 PE=1 SV=2 - [ROA2_HUMAN]	684.642	38.81	1	9	9	20	353	37.4067	8.95361
	A2	Sequence	# PSMs	# Proteins	# Protein Groups	Protein Group Accessions	Modifications	ΔCn	q-Value	PEP	IonScore	Exp Value	Charge	MH+ [Da]	ΔM [ppm]	RT [min]	# Missed Cleavages
	High	GFGDGYnGYGGGPGGGNFGGSPGYGGGR	4	1	1	P22626	N7(Deamidated)	0	0	2.14718e-20	192.87	8.77908e-20	2	2496.02	-1.83762	46.9206	0
	High	GFGFVTFDDHDPVDK	1	1	1	P22626		0	0	6.591e-10	80.26	7.86478e-08	2	1695.76	-1.19371	54.7301	0
	High	IDTIEIITDR	1	1	1	P22626		0	0	1.115e-05	70.59	1.28327e-06	2	1188.65	-1.40324	50.4806	0
	High	GGGGNFGPGPGSNFR	4	1	1	P22626		0	0	2.434e-06	65.25	2.03006e-06	2	1377.63	-3.2474	31.9411	0
	High	NMGGPYGGGNYGPGGSGGSGGYGGR	2	1	1	P22626		0	0	4.766e-07	53.65	9.27766e-06	2	2189.9	-1.73632	33.0522	0
	High	GFGDGYNGYGGGPGGGNFGGSPGYGGGR	1	1	1	P22626		0	0	7.442e-07	51.82	1.87432e-05	2	2495.04	-0.41662	45.5404	0
	High	NMGGPYGGGnYGPGGSGGSGGYGGR	2	1	1	P22626	N10(Deamidated)	0	0	0.001798	35.61	0.000357226	2	2190.88	-2.46316	34.3722	0
	High	EESGKPGAHVTVKK	1	1	1	P22626		0	0	0.003696	19.13	0.151503	4	1466.79	-3.71499	9.03106	1
	High	SGNFGGSR	1	1	1	P22626		0	0.001	0.02905	41.42	0.000374976	2	781.356	-4.17857	9.39901	0
	High	YHTINGHNAEVR	1	1	1	P22626		0	0.001	0.01202	26.28	0.0304979	4	1410.69	0.487484	14.3863	0
	High	GGGGNFGPGPGSnFR	1	1	1	P22626	N13(Deamidated)	0	0.001	0.03544	15.56	0.184851	2	1378.61	-4.13578	34.4905	0
	High	GGSDGYGSGR	1	1	1	P22626		0	0.004	0.07176	24.28	0.00466563	2	912.377	-4.124	9.33291	0
Q92499	ATP-dependent RNA helicase DDX1 OS=Homo sapiens GN=DDX1 PE=1 SV=2 - [DDX1_HUMAN]	684.493	31.76	1	19	19	32	740	82.3798	7.2251
	A2	Sequence	# PSMs	# Proteins	# Protein Groups	Protein Group Accessions	Modifications	ΔCn	q-Value	PEP	IonScore	Exp Value	Charge	MH+ [Da]	ΔM [ppm]	RT [min]	# Missed Cleavages
	High	TKIDcDNLEQYFIQQGGGPDK	2	1	1	Q92499	C5(Carbamidomethyl)	0	0	2.103e-16	112.72	7.18989e-11	2	2426.13	-1.35328	55.5356	1
	High	VGWSTmQASLDLGTDK	1	1	1	Q92499	M6(Oxidation)	0	0	2.815e-08	82.36	6.82398e-08	2	1724.81	-1.54464	47.935	0
	High	GSAFAIGSDGLccQSR	4	1	1	Q92499	C12(Carbamidomethyl); C13(Carbamidomethyl)	0	0	5.39e-08	71.52	3.48823e-07	2	1685.73	-2.38441	43.2563	0
	High	GHQFScVcLHGDR	1	1	1	Q92499	C6(Carbamidomethyl); C8(Carbamidomethyl)	0	0	1.569e-07	71.51	2.11895e-07	2	1572.67	-4.35201	18.7112	0
	High	ELAEQTLnNIK	1	1	1	Q92499	N8(Deamidated)	0	0	1.084e-05	61.99	9.58104e-06	2	1273.66	-3.52854	40.147	0
	High	TKIDcDNLEQYFIQQGGGPDKK	2	1	1	Q92499	C5(Carbamidomethyl)	0	0	3.646e-15	61.77	9.91257e-06	3	2554.22	-1.1936	54.7295	2
	High	GIDIHGVPYVINVTLPDEK	1	1	1	Q92499		0	0	5.985e-08	52.53	6.89711e-05	2	2079.11	1.14388	59.2022	0
	High	ELLIIGGVAAR	7	1	1	Q92499		0	0	0.0007282	40.4	0.000305524	2	1111.68	-3.11426	53.3374	0
	High	FNFGEEEFK	1	1	1	Q92499		0	0	0.002936	37.83	0.000552134	2	1146.51	-3.80663	48.9594	0
	High	ELAEQTLNNIK	1	1	1	Q92499		0	0	0.0008733	37.79	0.00245353	2	1272.68	-2.3746	37.116	0
	High	MHNQIPQVTSDGKR	1	1	1	Q92499		0	0	0.001076	36.25	0.0037112	2	1610.8	-2.58343	18.4063	1
	High	GEDSVPDTVHHVVVPVNPK	1	1	1	Q92499		0	0	1.904e-06	35.78	0.00458458	3	2025.03	-4.33927	34.5727	0
	High	DLGLAFEIPPHMK	1	1	1	Q92499		0	0	4.239e-05	33.5	0.0052932	2	1467.77	-0.25237	56.8124	0
	High	IDcDNLEQYFIQQGGGPDKK	1	1	1	Q92499	C3(Carbamidomethyl)	0	0	1.649e-07	33.21	0.00627951	3	2325.08	-2.06784	55.1378	1
	High	DQLSVLEnGVDIVVGTPGR	1	1	1	Q92499	N8(Deamidated)	0	0	3.239e-06	32.25	0.00991777	2	1969.02	-2.18917	58.906	0
	High	ALIVEPSRELAEQTLNNIK	1	1	1	Q92499		0	0	3.208e-05	27.52	0.0142494	3	2138.18	-1.96333	56.9014	1
	High	MGLAISLVATEK	1	1	1	Q92499		0	0	0.001281	26.34	0.0276406	2	1232.69	-0.312634	59.6799	0
	High	VWYHVcSSR	1	1	1	Q92499	C6(Carbamidomethyl)	0	0	0.002297	20.04	0.0901657	3	1193.55	-3.04158	26.5498	0
	High	MDQAIIFcR	1	1	1	Q92499	C8(Carbamidomethyl)	0	0.001	0.01456	27.14	0.022121	2	1153.55	-3.56439	44.7708	0
	High	ALIVEPSRELAEQTLnNIK	1	1	1	Q92499	N16(Deamidated)	0	0.001	0.02572	16.82	0.194452	3	2139.16	-1.8802	51.1185	1
	High	VPVDEFDGKVTYGQK	1	1	1	Q92499		0	0.001	0.02572	13.61	0.736015	2	1681.84	-2.50585	36.7457	1
Q9P2E9	Ribosome-binding protein 1 OS=Homo sapiens OX=9606 GN=RRBP1 PE=1 SV=5 - [RRBP1_HUMAN]	645.739	18.58	1	21	21	25	1410	152.365	8.60205
	A2	Sequence	# PSMs	# Proteins	# Protein Groups	Protein Group Accessions	Modifications	ΔCn	q-Value	PEP	IonScore	Exp Value	Charge	MH+ [Da]	ΔM [ppm]	RT [min]	# Missed Cleavages
	High	TLQEQLENGPNTQLAR	1	1	1	Q9P2E9		0	0	3.604e-11	101.59	1.06441e-09	2	1811.92	-0.786969	41.8681	0
	High	QLLLESQSQLDAAK	1	1	1	Q9P2E9		0	0	1.747e-08	84.01	6.39478e-08	2	1543.83	-0.78558	43.0876	0
	High	EAEETQSTLQAEcDQYR	1	1	1	Q9P2E9	C13(Carbamidomethyl)	0	0	3.552e-09	80.8	1.95464e-08	2	2057.86	-4.79201	32.3346	0
	High	EHVKEVQQLQGK	2	1	1	Q9P2E9		0	0	4.529e-06	74.16	4.14404e-07	2	1422.78	6.47402	14.7536	1
	High	TLQEQLENGPnTQLAR	2	1	1	Q9P2E9	N11(Deamidated)	0	0	8.641e-08	71.26	1.429e-06	2	1812.91	-0.992522	38.9093	0
	High	LTAEFEEAQTSAcR	1	1	1	Q9P2E9	C13(Carbamidomethyl)	0	0	8.806e-08	67.1	1.40389e-06	2	1612.72	-1.52305	33.0694	0
	High	AGIIQDTWHK	1	1	1	Q9P2E9		0	0	1.641e-05	60.99	8.39948e-06	2	1168.61	-2.90068	32.4987	0
	High	LLATEQEDAAVAK	1	1	1	Q9P2E9		0	0	4.484e-06	59.5	1.87377e-05	2	1358.71	-2.62544	26.2909	0
	High	SIEALLEAGQAR	1	1	1	Q9P2E9		0	0	4.891e-06	57.55	2.71599e-05	2	1257.67	-4.62243	52.9673	0
	High	TLVSTVGSMVFNEGEAQR	1	1	1	Q9P2E9		0	0	2.896e-07	52.5	9.27863e-05	2	1924.94	-1.77268	59.8861	0
	High	TQLEWTEAILEDEQTQR	1	1	1	Q9P2E9		0	0	5.537e-08	52.14	8.30881e-05	2	2089.99	-4.45405	58.3546	0
	High	QKLTAEFEEAQTSAcR	1	1	1	Q9P2E9	C15(Carbamidomethyl)	0	0	3.418e-05	51.98	6.90918e-05	2	1868.87	-3.59268	34.5745	1
	High	GDPVAILKR	1	1	1	Q9P2E9		0	0	0.001877	39.32	0.00044441	2	968.587	-1.8993	27.5692	1
	High	ESEEALQKR	1	1	1	Q9P2E9		0	0	0.001694	38.77	0.00209065	2	1089.55	-5.28128	10.6093	1
	High	AENSQLTER	1	1	1	Q9P2E9		0	0	0.002813	34.43	0.00459738	2	1047.5	-4.47985	13.1518	0
	High	GEPGPPDADGPLYLPYK	1	1	1	Q9P2E9		0	0	0.001508	23.82	0.0614132	2	1785.86	-3.50784	52.7644	0
	High	AMEALATAEQAcK	1	1	1	Q9P2E9	C12(Carbamidomethyl)	0	0	0.0004836	22.98	0.0453151	2	1393.64	-1.77203	33.371	0
	High	KGEPGPPDADGPLYLPYK	1	1	1	Q9P2E9		0	0	0.005707	19.92	0.177744	2	1913.96	-1.55067	47.9667	1
	High	TLVSTVGSmVFNEGEAQR	1	1	1	Q9P2E9	M9(Oxidation)	0	0	0.001875	10.42	1.42982	2	1940.93	-2.72307	53.882	0
	High	cEELSGLHGQLQEAR	1	1	1	Q9P2E9	C1(Carbamidomethyl)	0	0.001	0.0207	18.75	0.16869	2	1726.81	-3.95215	33.1547	0
	High	NTDVAQSPEAPKQEAPAK	1	1	1	Q9P2E9		0	0.001	0.01743	16.04	0.419372	2	1880.93	-5.16916	16.5162	1
	High	DALNQATSQVESK	1	1	1	Q9P2E9		0	0.001	0.0263	13.65	0.578236	2	1390.68	0.375919	30.6955	0
	High	LKELESQVSGLEK	1	1	1	Q9P2E9		0	0.005	0.0748	19.57	0.155123	2	1459.8	-1.74285	34.0582	1
P38646	Stress-70 protein, mitochondrial OS=Homo sapiens GN=HSPA9 PE=1 SV=2 - [GRP75_HUMAN]	602.753	20.03	1	9	9	13	679	73.6348	6.16357
	A2	Sequence	# PSMs	# Proteins	# Protein Groups	Protein Group Accessions	Modifications	ΔCn	q-Value	PEP	IonScore	Exp Value	Charge	MH+ [Da]	ΔM [ppm]	RT [min]	# Missed Cleavages
	High	SQVFSTAADGQTQVEIK	4	1	1	P38646		0	0	2.653e-13	135.57	4.46505e-13	2	1808.9	-2.25342	40.1396	0
	High	STNGDTFLGGEDFDQALLR	1	1	1	P38646		0	0	3.67e-12	119.09	1.54755e-11	2	2055.96	-2.10324	59.4393	0
	High	VINEPTAAALAYGLDK	1	1	1	P38646		0	0	5.412e-10	97.24	3.08687e-09	2	1645.88	-2.27187	54.2613	0
	High	ASnGDAWVEAHGK	1	1	1	P38646	N3(Deamidated)	0	0	1.136e-07	86.31	1.49686e-08	2	1342.6	-1.04992	24.1767	0
	High	STnGDTFLGGEDFDQALLR	1	1	1	P38646	N3(Deamidated)	0	0	2.847e-11	85.95	2.884e-08	2	2056.94	-0.859481	59.8067	0
	High	TTPSVVAFTADGER	1	1	1	P38646		0	0	1.281e-06	80.7	1.36182e-07	2	1450.71	-2.17987	42.087	0
	High	SDIGEVILVGGMTR	1	1	1	P38646		0	0	6.846e-05	40.08	0.00192913	2	1446.76	-3.32432	57.2489	0
	High	EQQIVIQSSGGLSK	1	1	1	P38646		0	0	0.004029	31.58	0.0127189	2	1473.78	-4.63308	31.6854	0
	High	NAVITVPAYFnDSQR	1	1	1	P38646	N11(Deamidated)	0	0	0.0101	31.48	0.0115217	2	1695.85	7.73186	52.5631	0
	High	LYSPSQIGAFVLmK	1	1	1	P38646	M13(Oxidation)	0	0.001	0.02282	16.62	0.298346	2	1569.83	-2.92557	59.3116	0
Q9HCE1	Putative helicase MOV-10 OS=Homo sapiens GN=MOV10 PE=1 SV=2 - [MOV10_HUMAN]	596.486	18.94	1	14	14	21	1003	113.599	8.82178
	A2	Sequence	# PSMs	# Proteins	# Protein Groups	Protein Group Accessions	Modifications	ΔCn	q-Value	PEP	IonScore	Exp Value	Charge	MH+ [Da]	ΔM [ppm]	RT [min]	# Missed Cleavages
	High	LDLQQGQNLLQGLSK	3	1	1	Q9HCE1		0	0	2.785e-12	130.62	9.05975e-13	2	1654.91	-1.13801	58.2448	0
	High	HYDLESVPMTWDPVDQNPR	1	1	1	Q9HCE1		0	0	1.098e-14	99.22	1.08903e-09	2	2299.04	-2.30658	57.1061	0
	High	EAGQcFESFLVVR	1	1	1	Q9HCE1	C5(Carbamidomethyl)	0	0	3.514e-07	75.5	3.3116e-07	2	1541.74	-1.91224	58.4507	0
	High	VLITTLITAGR	2	1	1	Q9HCE1		0	0	2.588e-05	65.04	8.61654e-07	2	1157.72	-3.07847	57.2843	0
	High	EGEGGLSLQVEPEWRNEL	2	1	1	Q9HCE1		0	0	1.696e-08	62.88	6.98135e-06	2	2041.98	-2.53025	58.3484	1
	High	KGPDGYDPQFITK	1	1	1	Q9HCE1		0	0	4.98e-06	57.82	2.56054e-05	2	1465.73	-3.25211	34.4733	1
	High	EGEGGLSLQVEPEWR	1	1	1	Q9HCE1		0	0	1.217e-05	48.34	0.000188323	2	1685.81	-0.286925	54.7044	0
	High	ETGDPGGQLVLAGDPR	1	1	1	Q9HCE1		0	0	7.622e-05	44.39	0.000571347	2	1581.78	-2.48883	39.3195	0
	High	AHILAcAPSNSGADLLcQR	1	1	1	Q9HCE1	C6(Carbamidomethyl); C17(Carbamidomethyl)	0	0	6.664e-07	43.38	0.000624509	2	2053.98	-3.53132	42.6237	0
	High	LDLQQGQnLLQGLSK	1	1	1	Q9HCE1	N8(Deamidated)	0	0	5.393e-06	35.6	0.00356673	2	1655.89	-2.17376	56.4254	0
	High	DVPLLPSDVKLK	1	1	1	Q9HCE1		0	0	0.004512	34.86	0.00133901	2	1323.78	-3.81526	48.8544	1
	High	ISFGTPAPGFSSmLYGMK	1	1	1	Q9HCE1	M13(Oxidation)	0	0	0.002335	30.86	0.0112388	2	1906.91	-1.33476	57.8599	0
	High	AHILAcAPSnSGADLLcQR	1	1	1	Q9HCE1	C6(Carbamidomethyl); N10(Deamidated); C17(Carbamidomethyl)	0	0	7.012e-05	28.96	0.0168986	2	2054.97	-2.04807	43.4232	0
	High	MVPEDIKPccNWDAK	2	1	1	Q9HCE1	C9(Carbamidomethyl); C10(Carbamidomethyl)	0	0	0.0034	19.95	0.0551311	2	1862.82	-2.00747	40.6812	0
	High	VGSVEEFQGQER	1	1	1	Q9HCE1		0	0.001	0.02368	16.09	0.325999	2	1364.64	-1.83355	25.7718	0
	High	GLDDIKDLK	1	1	1	Q9HCE1		0	0.008	0.1034	49.06	0.000192456	2	1016.56	-3.18988	32.2255	1
Q71U36	Tubulin alpha-1A chain OS=Homo sapiens GN=TUBA1A PE=1 SV=1 - [TBA1A_HUMAN]	593.523	31.49	4	1	9	14	451	50.1036	5.05908
	A2	Sequence	# PSMs	# Proteins	# Protein Groups	Protein Group Accessions	Modifications	ΔCn	q-Value	PEP	IonScore	Exp Value	Charge	MH+ [Da]	ΔM [ppm]	RT [min]	# Missed Cleavages
	High	IHFPLATYAPVISAEK	1	6	3	Q71U36;Q9BQE3;P68366		0	0	1.733e-09	101.73	8.46e-10	2	1756.96	-2.84682	57.7413	0
	High	TIGGGDDSFnTFFSETGAGK	2	5	2	Q71U36;Q9BQE3	N10(Deamidated)	0	0	2.697e-11	100.65	3.78837e-10	2	2008.87	-1.53632	55.332	0
	High	AVcmLSNTTAIAEAWAR	1	6	2	Q71U36;P68366	C3(Carbamidomethyl); M4(Oxidation)	0	0	2.337e-09	86.66	3.47397e-08	2	1880.9	-1.99523	56.568	0
	High	AVFVDLEPTVIDEVR	2	3	2	Q71U36;Q9BQE3		0	0	8.57e-09	84.19	6.11611e-08	2	1701.9	-1.47093	59.6365	0
	High	TIGGGDDSFNTFFSETGAGK	2	5	2	Q71U36;Q9BQE3		0	0	7.868e-10	83.56	2.84158e-08	2	2007.89	-2.5062	58.3163	0
	High	NLDIERPTYTNLNR	1	7	3	Q71U36;Q9BQE3;P68366		0	0	1.586e-05	68.7	2.59001e-06	2	1718.88	-2.03252	39.7554	0
	High	TIQFVDWcPTGFK	1	5	2	Q71U36;Q9BQE3	C8(Carbamidomethyl)	0	0	7.794e-06	50.57	0.00011708	2	1598.76	-2.12899	59.368	0
	High	LSVDYGKK	1	5	3	Q71U36;Q9BQE3;P68366		0	0	0.009505	45.21	0.000236521	2	909.501	-3.58579	16.5768	1
	High	VGINYQPPTVVPGGDLAK	2	7	3	Q71U36;Q9BQE3;P68366		0	0	2.411e-05	35	0.00338364	2	1824.98	-0.730331	50.1779	0
	High	DYEEVGVDSVEGEGEEEGEEY	1	2	1	Q71U36		0	0	0.0001189	31.8	0.000659128	2	2348.9	-2.91016	50.3969	0
Q13310	Polyadenylate-binding protein 4 OS=Homo sapiens GN=PABPC4 PE=1 SV=1 - [PABP4_HUMAN]	592.255	21.89	2	7	13	22	644	70.7381	9.26123
	A2	Sequence	# PSMs	# Proteins	# Protein Groups	Protein Group Accessions	Modifications	ΔCn	q-Value	PEP	IonScore	Exp Value	Charge	MH+ [Da]	ΔM [ppm]	RT [min]	# Missed Cleavages
	High	SKGFGFVcFSSPEEATK	2	3	2	P11940;Q13310	C8(Carbamidomethyl)	0	0	3.235e-14	98.05	1.9036e-09	2	1877.88	1.64304	51.6124	1
	High	KEFSPFGSITSAK	1	1	1	Q13310		0	0	7.511e-11	89.37	1.47404e-08	2	1398.72	-2.30866	43.8403	1
	High	SLGYAYVNFQQPADAER	4	2	2	P11940;Q13310		0	0	1.16e-09	75.26	3.44019e-07	2	1928.91	-1.47494	51.0184	0
	High	GFGFVcFSSPEEATK	3	4	2	P11940;Q13310	C6(Carbamidomethyl)	0	0	1.474e-06	63.34	3.15144e-06	2	1662.75	0.342098	57.1067	0
	High	NLDDTIDDEK	1	2	1	Q13310		0	0	0.0002137	51	4.01136e-05	2	1177.52	-3.16362	25.5569	0
	High	NLDDTIDDEKLRK	1	1	1	Q13310		0	0	0.0001892	48.5	0.000238013	2	1574.8	-2.91361	26.9658	2
	High	AKEFTNVYIK	1	2	2	P11940;Q13310		0	0	0.001045	46.9	0.000212341	2	1212.66	-2.46726	31.6032	1
	High	YQGVNLYIK	2	1	1	Q13310		0	0	0.0003095	42.7	0.00058805	2	1097.6	-2.73	43.7212	0
	High	SLGYAYVnFQQPADAER	2	2	2	P11940;Q13310	N8(Deamidated)	0	0	1.825e-06	41.29	0.000594415	2	1929.88	-7.04417	49.7219	0
	High	AVEEmnGKEISGK	1	1	1	Q13310	M5(Oxidation); N6(Deamidated)	0	0	0.0009845	39.69	0.00121361	2	1408.66	-4.59221	13.458	1
	High	IVGSKPLYVALAQR	1	1	1	Q13310		0	0	3.123e-05	38.34	0.000439664	2	1514.9	-1.65797	44.042	0
	High	ALDTMNFDVIK	1	2	2	P11940;Q13310		0	0	0.009785	19.01	0.157632	2	1266.64	-0.948831	55.4347	0
	High	LFPLIQTmHSNLAGK	1	1	1	Q13310	M8(Oxidation)	0	0	0.003478	13.4	0.690203	2	1685.9	-1.56314	47.6654	0
	High	MNGMLLNDRK	1	2	2	P11940;Q13310		0	0.001	0.01526	26.15	0.0370058	2	1191.59	-2.26521	24.9484	1
Q92841	Probable ATP-dependent RNA helicase DDX17 OS=Homo sapiens GN=DDX17 PE=1 SV=2 - [DDX17_HUMAN]	589.859	24.69	1	11	15	22	729	80.222	8.26514
	A2	Sequence	# PSMs	# Proteins	# Protein Groups	Protein Group Accessions	Modifications	ΔCn	q-Value	PEP	IonScore	Exp Value	Charge	MH+ [Da]	ΔM [ppm]	RT [min]	# Missed Cleavages
	High	ELAQQVQQVADDYGK	4	1	1	Q92841		0	0	1.183e-09	108.09	2.55368e-10	2	1691.82	-1.393	49.3747	0
	High	SSQSSSQQFSGIGR	2	1	1	Q92841		0	0	2.383e-08	99.1	1.18106e-09	2	1455.68	-2.18905	24.4168	0
	High	STNKGTAYTFFTPGNLK	1	1	1	Q92841		0	0	6.429e-11	78.35	2.69041e-07	2	1846.93	-1.08678	50.2165	1
	High	VLEEANQAINPK	1	1	1	Q92841		0	0	1.958e-06	64.46	5.15659e-06	2	1325.7	-3.53002	25.6995	0
	High	SGKAPILIATDVASR	1	1	1	Q92841		0	0	1.644e-06	63.63	3.83657e-06	2	1498.86	-1.6549	40.5541	1
	High	GDGPIcLVLAPTR	2	2	2	Q92841;P17844	C6(Carbamidomethyl)	0	0	5.12e-05	54.06	5.28107e-05	2	1368.73	-1.39697	55.2649	0
	High	NFYVEHPEVAR	2	1	1	Q92841		0	0	2.147e-05	49.88	0.000131586	2	1360.66	-2.95688	30.858	0
	High	QTLMWSATWPK	1	2	2	Q92841;P17844		0	0	0.0001132	45.15	0.000539194	2	1348.67	-2.68473	57.592	0
	High	cTYLVLDEADR	1	1	1	Q92841	C1(Carbamidomethyl)	0	0	8.901e-05	41.59	0.000738498	2	1354.63	0.0824385	45.2136	0
	High	TTSSAnNPNLMYQDEcDR	2	1	1	Q92841	N6(Deamidated); C16(Carbamidomethyl)	0	0	0.0009383	39.03	0.000206293	2	2116.87	6.26691	30.7597	0
	High	LmQLVDHR	1	1	1	Q92841	M2(Oxidation)	0	0	0.002097	38.23	0.00121754	2	1027.53	-3.96942	16.3461	0
	High	LTPYEVDELRR	1	1	1	Q92841		0	0	0.007363	33.8	0.00692003	2	1390.73	-1.99706	36.5457	1
	High	DMVGIAQTGSGK	1	1	1	Q92841		0	0	0.002459	30.38	0.0124606	2	1163.57	-3.57893	26.0715	0
	High	APILIATDVASR	1	2	2	Q92841;P17844		0	0.001	0.02443	13.1	0.325703	2	1226.7	-5.97093	43.5912	0
	High	MLDMGFEPQIRK	1	2	2	Q92841;P17844		0	0.002	0.04201	29.21	0.0172728	2	1464.73	-3.70044	47.2583	1
Q96KR1	Zinc finger RNA-binding protein OS=Homo sapiens GN=ZFR PE=1 SV=2 - [ZFR_HUMAN]	582.93	22.35	1	18	18	24	1074	116.939	9.0415
	A2	Sequence	# PSMs	# Proteins	# Protein Groups	Protein Group Accessions	Modifications	ΔCn	q-Value	PEP	IonScore	Exp Value	Charge	MH+ [Da]	ΔM [ppm]	RT [min]	# Missed Cleavages
	High	cELcDVScTGADAYAAHIR	1	1	1	Q96KR1	C1(Carbamidomethyl); C4(Carbamidomethyl); C8(Carbamidomethyl)	0	0	1.683e-14	132.15	1.82861e-13	2	2168.91	-3.28935	43.4682	0
	High	GLTTTGNSSLNSTSNTK	1	1	1	Q96KR1		0	0	4.037e-09	95.67	3.72651e-09	2	1682.81	-3.66376	18.4824	0
	High	ANGLQScVIIIR	1	1	1	Q96KR1	C7(Carbamidomethyl)	0	0	1.785e-06	70.58	1.07186e-06	2	1343.75	0.0463329	47.7656	0
	High	STPVTSAVQIPEVK	3	1	1	Q96KR1		0	0	1.248e-05	63.08	5.58465e-06	2	1455.8	-1.21227	44.4347	0
	High	NVNLVLLcSEKPSK	1	1	1	Q96KR1	C8(Carbamidomethyl)	0	0	5.47e-07	61.84	8.87032e-06	2	1600.87	-1.40193	43.898	0
	High	QLAVISPEKYDIK	2	1	1	Q96KR1		0	0	3.48e-05	57.1	1.8231e-05	2	1503.84	-1.50027	43.09	1
	High	GLTTTGnSSLnSTSNTK	1	1	1	Q96KR1	N7(Deamidated); N11(Deamidated)	0	0	1.328e-05	55.23	2.74423e-05	2	1684.77	-9.39201	18.5636	0
	High	QAAAAAAAAAATAAWTGTTFTK	2	1	1	Q96KR1		0	0	1.059e-09	52.41	9.21457e-05	3	2023.02	-2.53089	58.5147	0
	High	IScAGPQTYKEHLEGQK	1	1	1	Q96KR1	C3(Carbamidomethyl)	0	0	1.458e-05	51.22	0.000120437	2	1945.95	3.10868	18.571	1
	High	KVNPDLQVEVKPSIR	1	1	1	Q96KR1		0	0	3.642e-06	48.36	5.39761e-05	2	1721.99	-1.36953	32.8857	1
	High	LVSDSLSEHEK	1	1	1	Q96KR1		0	0	0.0002051	45.53	0.000253308	2	1243.61	-3.94129	18.4343	0
	High	HATIYPTEEELQAVQK	1	1	1	Q96KR1		0	0	1.341e-07	36.66	0.00352791	2	1856.94	-1.59974	41.8008	0
	High	VNPDLQVEVKPSIR	1	1	1	Q96KR1		0	0	0.0007412	25.07	0.0264496	2	1593.89	-1.40345	37.9865	0
	High	VFEcISSGIILK	2	1	1	Q96KR1	C4(Carbamidomethyl)	0	0	0.003976	19.71	0.120269	2	1365.74	-1.90995	56.1635	0
	High	QAAAAAAAAAATAAWTGTTFTKK	1	1	1	Q96KR1		0	0	0.0002482	17.84	0.260633	3	2151.12	-1.72726	57.2738	1
	High	EGDVTSGMVKDPPDVLDR	1	1	1	Q96KR1		0	0.001	0.0135	27.66	0.0233098	2	1929.92	-2.18293	42.6896	1
	High	LcEcSFNDPNAK	1	1	1	Q96KR1	C2(Carbamidomethyl); C4(Carbamidomethyl)	0	0.001	0.02962	11.68	0.163009	2	1454.6	-0.510302	25.0402	0
	High	AISSASSPQSPGDALR	1	1	1	Q96KR1		0	0.003	0.05471	11.44	1.01927	2	1543.77	-2.52097	25.8141	0
	High	AEDIKGTEcVK	1	1	1	Q96KR1	C9(Carbamidomethyl)	0	0.008	0.09601	17.52	0.234539	2	1249.61	-2.67338	14.1151	1
P35527	Keratin, type I cytoskeletal 9 OS=Homo sapiens GN=KRT9 PE=1 SV=3 - [K1C9_HUMAN]	566.498	26.97	1	11	11	19	623	62.0268	5.23682
	A2	Sequence	# PSMs	# Proteins	# Protein Groups	Protein Group Accessions	Modifications	ΔCn	q-Value	PEP	IonScore	Exp Value	Charge	MH+ [Da]	ΔM [ppm]	RT [min]	# Missed Cleavages
	High	QEIEcQNQEYSLLLSIK	2	1	1	P35527	C5(Carbamidomethyl)	0	0	4.401e-13	101.46	1.31467e-09	2	2095.03	-1.29143	58.6828	0
	High	EIETYHNLLEGGQEDFESSGAGK	1	1	1	P35527		0	0	4.01e-15	98.96	9.65636e-10	2	2510.12	-3.88562	51.0667	0
	High	GGGGSFGYSYGGGSGGGFSASSLGGGFGGGSR	5	1	1	P35527		0	0	4.733e-13	80.98	2.87278e-08	3	2705.16	-1.99412	56.6332	0
	High	LASYLDKVQALEEANNDLENK	1	1	1	P35527		0	0	2.889e-10	60.14	1.76227e-05	3	2377.18	-1.4356	56.0047	1
	High	VQALEEANNDLENK	1	1	1	P35527		0	0	6.087e-06	47.36	0.000252524	2	1586.76	-2.65263	33.7245	0
	High	TLNDmRQEYEQLIAK	2	1	1	P35527	M5(Oxidation)	0	0	3.467e-06	46.93	0.000354844	2	1867.92	-1.95716	43.0864	1
	High	FSSSGGGGGGGR	1	1	1	P35527		0	0	0.001087	33.65	0.00209287	2	982.43	-4.09821	9.03168	0
	High	TLNDMRQEYEQLIAK	2	1	1	P35527		0	0	0.001287	33.09	0.00947452	2	1851.92	-2.3469	56.0725	1
	High	NYSPYYNTIDDLK	1	1	1	P35527		0	0	0.0002232	31.68	0.00669016	2	1605.74	-1.7109	50.0563	0
	High	TLLDIDNTR	1	1	1	P35527		0	0.001	0.03172	27.12	0.0421172	2	1060.56	-3.41454	39.7665	0
	High	QVLDNLTmEK	1	1	1	P35527	M8(Oxidation)	0	0.001	0.02386	27.1	0.0360721	2	1206.6	-2.59979	32.0799	0
	High	SGGGGGGGLGSGGSIR	1	1	1	P35527		0	0.001	0.03449	17.23	0.209104	2	1232.59	-4.80675	18.2989	0
Q08211	ATP-dependent RNA helicase A OS=Homo sapiens GN=DHX9 PE=1 SV=4 - [DHX9_HUMAN]	559.566	12.91	1	12	12	21	1270	140.869	6.84424
	A2	Sequence	# PSMs	# Proteins	# Protein Groups	Protein Group Accessions	Modifications	ΔCn	q-Value	PEP	IonScore	Exp Value	Charge	MH+ [Da]	ΔM [ppm]	RT [min]	# Missed Cleavages
	High	ELDALDANDELTPLGR	1	1	1	Q08211		0	0	3.993e-11	103.82	6.59777e-10	2	1741.86	-0.62047	54.6291	0
	High	AAEcNIVVTQPR	1	1	1	Q08211	C4(Carbamidomethyl)	0	0	6.623e-07	94.04	5.18711e-09	2	1357.69	-2.20847	26.0691	0
	High	LAAQScALSLVR	2	1	1	Q08211	C6(Carbamidomethyl)	0	0	3.922e-08	86.26	3.96292e-08	2	1288.7	-1.96907	43.9164	0
	High	ELDALDAnDELTPLGR	2	1	1	Q08211	N8(Deamidated)	0	0	1.423e-09	84.62	5.26344e-08	2	1742.84	-0.414134	54.8304	0
	High	LQISHEAAAcITGLR	2	1	1	Q08211	C10(Carbamidomethyl)	0	0	3.211e-10	76.02	3.38797e-07	2	1639.86	-0.494973	44.0346	0
	High	AAMEALVVEVTK	1	1	1	Q08211		0	0	3.045e-08	67.38	3.34542e-06	2	1260.68	-2.47317	55.0792	0
	High	SSVNcPFSSQDMK	1	1	1	Q08211	C5(Carbamidomethyl)	0	0	1.015e-06	53.46	1.57786e-05	2	1486.63	-1.46507	32.3058	0
	High	TPLHEIALSIK	2	1	1	Q08211		0	0	3.951e-05	49.75	3.1248e-05	3	1221.72	-1.40975	45.0696	0
	High	YQILPLHSQIPR	2	1	1	Q08211		0	0	6.44e-05	39.74	0.000785655	3	1464.83	-3.38448	46.7188	0
	High	QPAIISQLDPVNER	1	1	1	Q08211		0	0	0.002309	33.84	0.00600984	2	1579.84	-1.46911	50.321	0
	High	AENnSEVGASGYGVPGPTWDR	4	1	1	Q08211	N4(Deamidated)	0	0	0.0004776	15.34	0.19007	2	2163.96	0.763857	47.2926	0
	High	QLYHLGVVEAYSGLTK	1	1	1	Q08211		0	0.001	0.01124	10.25	1.31224	2	1777.95	-1.68802	54.4333	0
	High	nFLYAWcGKR	1	1	1	Q08211	N1(Deamidated); C7(Carbamidomethyl)	0	0.008	0.0996	17.23	0.158011	2	1315.62	-6.92819	47.9583	1
Q9Y3I0	tRNA-splicing ligase RtcB homolog OS=Homo sapiens GN=RTCB PE=1 SV=1 - [RTCB_HUMAN]	556.672	20.79	1	9	9	21	505	55.1749	7.2251
	A2	Sequence	# PSMs	# Proteins	# Protein Groups	Protein Group Accessions	Modifications	ΔCn	q-Value	PEP	IonScore	Exp Value	Charge	MH+ [Da]	ΔM [ppm]	RT [min]	# Missed Cleavages
	High	NVTDVVNTcHDAGISK	1	1	1	Q9Y3I0	C9(Carbamidomethyl)	0	0	1.183e-12	116.02	3.07542e-11	2	1729.82	-1.1377	27.5431	0
	High	GLGHQVATDALVAmEK	1	1	1	Q9Y3I0	M14(Oxidation)	0	0	2.465e-10	83.66	6.78079e-08	2	1655.84	-2.88456	34.252	0
	High	GmAAAGNYAWVNR	1	1	1	Q9Y3I0	M2(Oxidation)	0	0	2.026e-07	78.96	8.83049e-08	2	1396.64	-3.82318	34.6415	0
	High	GLGHQVATDALVAMEK	2	1	1	Q9Y3I0		0	0	6.662e-11	75.96	3.68861e-07	2	1639.85	-0.281699	51.8824	0
	High	QIGNVAALPGIVHR	3	1	1	Q9Y3I0		0	0	9.759e-08	55.99	1.57355e-05	3	1444.84	-2.11132	45.0027	0
	High	GMAAAGNYAWVNR	1	1	1	Q9Y3I0		0	0	1.248e-05	51.41	7.04701e-05	2	1380.64	-3.9255	42.2346	0
	High	GQVcVMIHSGSR	4	1	1	Q9Y3I0	C4(Carbamidomethyl)	0	0	2.039e-05	50.74	8.34901e-05	2	1330.63	-3.00457	19.3303	0
	High	LVMEEAPESYKNVTDVVNTcHDAGISK	1	1	1	Q9Y3I0	C20(Carbamidomethyl)	0	0	2.95e-13	48.91	0.000185724	3	3006.41	-2.46154	48.8026	1
	High	SYNDELQFLEK	2	1	1	Q9Y3I0		0	0	0.0003053	47.1	0.000155988	2	1385.65	-2.64901	54.0554	0
	High	VEQHVVDGKER	1	1	1	Q9Y3I0		0	0	0.0002134	44.63	0.000507916	2	1295.67	-1.66932	9.60849	1
	High	LVmEEAPESYKnVTDVVNTcHDAGISK	1	1	1	Q9Y3I0	M3(Oxidation); N12(Deamidated); C20(Carbamidomethyl)	0	0	1.801e-08	26.35	0.0265342	3	3023.41	2.56951	43.8054	1
	High	NVTDVVnTcHDAGISK	1	1	1	Q9Y3I0	N7(Deamidated); C9(Carbamidomethyl)	0	0	0.0003733	24.7	0.032529	2	1730.8	-2.12862	26.7346	0
	High	LVmEEAPESYKNVTDVVNTcHDAGISKK	1	1	1	Q9Y3I0	M3(Oxidation); C20(Carbamidomethyl)	0	0	1.339e-06	21.12	0.107403	3	3150.5	-2.43602	41.8039	2
	High	GQVcVmIHSGSR	1	1	1	Q9Y3I0	C4(Carbamidomethyl); M6(Oxidation)	0	0.001	0.01369	19.11	0.101877	2	1346.63	-2.45614	18.4075	0
Q12906	Interleukin enhancer-binding factor 3 OS=Homo sapiens GN=ILF3 PE=1 SV=3 - [ILF3_HUMAN]	551.668	19.57	1	10	13	20	894	95.2791	8.76318
	A2	Sequence	# PSMs	# Proteins	# Protein Groups	Protein Group Accessions	Modifications	ΔCn	q-Value	PEP	IonScore	Exp Value	Charge	MH+ [Da]	ΔM [ppm]	RT [min]	# Missed Cleavages
	High	VLAGETLSVNDPPDVLDR	4	1	1	Q12906		0	0	8.682e-12	121.94	1.06836e-11	2	1909.98	-1.80599	52.2765	0
	High	LFPDTPLALDANK	3	1	1	Q12906		0	0	1.502e-05	76.83	3.26799e-07	2	1414.76	-1.72092	55.2306	0
	High	LFPDTPLALDANKK	3	1	1	Q12906		0	0	7.042e-07	75.61	3.66844e-07	2	1542.85	-1.34022	48.5575	1
	High	AVSDWIDEQEK	1	1	1	Q12906		0	0	9.271e-05	59.14	1.12147e-05	2	1319.61	-1.07482	41.8687	0
	High	YELISETGGSHDK	1	2	2	Q12906;Q96SI9		0	0	5.687e-05	50.93	8.11271e-05	2	1435.67	-2.15481	25.0721	0
	High	AYAALAALEK	1	1	1	Q12906		0	0	3.764e-05	49.51	0.000111944	2	1020.57	-3.20495	45.6004	0
	High	GEDSAEETEAKPAVVAPAPVVEAVSTPSAAFPSDATAEQGPILTK	1	1	1	Q12906		0	0	1.47e-10	40.06	0.00121806	4	4435.2	-1.92171	57.3093	0
	High	LAAFGQLHK	1	1	1	Q12906		0	0	0.007909	38.58	0.0010886	2	984.56	-2.31779	28.075	0
	High	DSSKGEDSAEETEAKPAVVAPAPVVEAVSTPSAAFPSDATAEQGPILTK	1	1	1	Q12906		0	0	4.489e-19	35.82	0.00285382	4	4852.36	-5.59842	56.9032	1
	High	NENPVDYTVQIPPSTTYAITPMK	1	1	1	Q12906		0	0	0.0001203	32.32	0.0104919	2	2579.26	-2.76373	56.9559	0
	High	NPVMELNEKR	1	2	2	Q12906;Q96SI9		0	0	0.008344	30.18	0.0125681	2	1229.63	-4.53929	21.4238	1
	High	GLKYELISETGGSHDK	1	2	2	Q12906;Q96SI9		0	0	0.001432	16.85	0.325297	2	1733.87	-1.47288	32.9756	1
	High	EEKAEPPQAMNALMR	1	1	1	Q12906		0	0.007	0.08595	16.14	0.325915	2	1714.83	2.50991	39.6914	1
O75643	U5 small nuclear ribonucleoprotein 200 kDa helicase OS=Homo sapiens GN=SNRNP200 PE=1 SV=2 - [U520_HUMAN]	549.337	10.3	1	19	19	24	2136	244.353	6.06201
	A2	Sequence	# PSMs	# Proteins	# Protein Groups	Protein Group Accessions	Modifications	ΔCn	q-Value	PEP	IonScore	Exp Value	Charge	MH+ [Da]	ΔM [ppm]	RT [min]	# Missed Cleavages
	High	AALETDENLLLcAPTGAGK	1	1	1	O75643	C12(Carbamidomethyl)	0	0	1.483e-13	102.05	1.12272e-09	2	1943.97	-0.985401	53.6644	0
	High	MDTDLETMDLDQGGEALAPR	1	1	1	O75643		0	0	1.738e-11	84.74	2.66911e-08	2	2177.97	-1.24203	54.7313	0
	High	IVALSSSLSNAK	1	1	1	O75643		0	0	4.457e-06	75	2.52982e-07	2	1189.67	-4.38926	34.7411	0
	High	SPTLYGISHDDLK	1	1	1	O75643		0	0	7.336e-08	71.51	1.15836e-06	2	1445.73	-1.03599	40.4747	0
	High	TNLLLQAHLSR	2	1	1	O75643		0	0	7.189e-06	71.17	4.46844e-07	2	1265.73	-3.2963	41.6359	0
	High	VELTITPDFQWDEK	1	1	1	O75643		0	0	5.678e-07	65.61	5.04239e-06	2	1720.84	-0.554819	58.9401	0
	High	MDTDLETmDLDQGGEALAPR	2	1	1	O75643	M8(Oxidation)	0	0	9.509e-07	57.94	8.67748e-06	2	2193.96	-3.81152	48.124	0
	High	FYDDAIVSQK	2	1	1	O75643		0	0	1.554e-05	57.18	1.84726e-05	2	1185.57	-4.33324	34.644	0
	High	VVLLTGETSTDLK	1	1	1	O75643		0	0	9.836e-06	50.58	0.000108935	2	1375.76	-3.34217	43.3562	0
	High	DEPTGEVLSLVGK	2	1	1	O75643		0	0	2.309e-05	48.79	0.00018366	2	1343.7	-3.71833	54.3091	0
	High	MTQNPNYYNLQGISHR	1	1	1	O75643		0	0	3.276e-06	44.15	0.000576888	2	1935.91	-0.398911	39.3605	0
	High	VFSLSSEFK	1	1	1	O75643		0	0	0.002454	40.06	0.00134627	2	1043.54	-2.23428	50.7033	0
	High	NQVLVFVHSR	1	1	1	O75643		0	0	0.004786	24.51	0.0398247	2	1198.66	-3.50115	36.2966	0
	High	NSAFESLYQDK	1	1	1	O75643		0	0	0.003977	22.16	0.0392247	2	1301.6	-2.33204	43.3245	0
	High	SPTLYGISHDDLKGDPLLDQR	1	1	1	O75643		0	0	1.471e-05	11.44	1.28485	3	2340.18	-3.45673	55.0779	1
	High	GTQVYSPEKGR	1	1	1	O75643		0	0.001	0.01566	26.61	0.0373247	2	1221.62	-2.02414	13.5858	1
	High	EEISATQIIVcTPEK	1	1	1	O75643	C11(Carbamidomethyl)	0	0.001	0.01535	15.34	0.470789	2	1717.86	-6.12971	46.4412	0
	High	HINmDGTINVDDFK	1	1	1	O75643	M4(Oxidation)	0	0.001	0.02022	13.21	0.401125	2	1634.74	-5.08012	40.2822	0
	High	GDPLLDQR	1	1	1	O75643		0	0.003	0.05604	22.03	0.0457428	2	913.472	-2.35919	26.154	0
	High	KVVLLTGETSTDLK	1	1	1	O75643		0	0.008	0.09669	13.2	0.375725	2	1503.86	-5.16749	35.6266	1
P51991	Heterogeneous nuclear ribonucleoprotein A3 OS=Homo sapiens GN=HNRNPA3 PE=1 SV=2 - [ROA3_HUMAN]	542.659	16.14	1	4	4	11	378	39.5706	9.01221
	A2	Sequence	# PSMs	# Proteins	# Protein Groups	Protein Group Accessions	Modifications	ΔCn	q-Value	PEP	IonScore	Exp Value	Charge	MH+ [Da]	ΔM [ppm]	RT [min]	# Missed Cleavages
	High	SSGSPYGGGYGSGGGSGGYGSR	6	1	1	P51991		0	0	4.247e-15	131.68	1.29049e-13	2	1910.78	-2.65943	23.98	0
	High	WGTLTDcVVmR	2	1	1	P51991	C7(Carbamidomethyl); M10(Oxidation)	0	0	2.229e-06	56.79	1.92658e-05	2	1353.63	-2.85946	43.3239	0
	High	EDTEEYNLRDYFEK	1	1	1	P51991		0	0	0.0006481	20.61	0.0464894	2	1850.81	-0.759208	50.8621	1
	High	IETIEVMEDRQSGK	1	1	1	P51991		0	0.002	0.04401	11.68	1.20559	2	1634.8	-2.33543	34.1188	1
	High	WGTLTDcVVMR	1	1	1	P51991	C7(Carbamidomethyl)	0	0.008	0.0984	14.56	0.356944	2	1337.63	-0.0332663	50.7387	0
O43143	Pre-mRNA-splicing factor ATP-dependent RNA helicase DHX15 OS=Homo sapiens GN=DHX15 PE=1 SV=2 - [DHX15_HUMAN]	540.721	20	1	14	14	29	795	90.8752	7.45947
	A2	Sequence	# PSMs	# Proteins	# Protein Groups	Protein Group Accessions	Modifications	ΔCn	q-Value	PEP	IonScore	Exp Value	Charge	MH+ [Da]	ΔM [ppm]	RT [min]	# Missed Cleavages
	High	SNLGSVVLQLKK	1	1	1	O43143		0	0	6.384e-06	83.04	1.96154e-08	2	1285.78	-2.95105	44.3162	1
	High	ASTNAmLISAGLPPLK	1	1	1	O43143	M6(Oxidation)	0	0	5.529e-09	81.99	7.43084e-08	2	1599.88	-0.0358121	51.6099	0
	High	EVDDLGPEVGDIK	2	1	1	O43143		0	0	1.874e-06	66.85	2.5714e-06	2	1385.68	-2.95066	42.1998	0
	High	TEMQDNTYPEILR	2	1	1	O43143		0	0	3.448e-07	64.31	4.72618e-06	2	1609.75	-2.41305	46.6546	0
	High	SNLGSVVLQLK	3	1	1	O43143		0	0	8.943e-05	58.09	1.51358e-05	2	1157.68	-4.43807	53.3331	0
	High	IIPLYSTLPPQQQQR	8	1	1	O43143		0	0	2.405e-07	55.82	1.92436e-05	2	1781.99	-1.9231	48.068	0
	High	TTQIPQWcVEYmR	2	1	1	O43143	C8(Carbamidomethyl); M12(Oxidation)	0	0	3.988e-06	51.62	6.40447e-05	2	1727.79	-1.50615	48.7857	0
	High	TcTDIKPEWLVK	1	1	1	O43143	C2(Carbamidomethyl)	0	0	3.984e-06	50.74	0.000157704	2	1489.77	-2.44142	44.4677	0
	High	YGVIILDEAHER	1	1	1	O43143		0	0	4.157e-05	45.89	0.000405771	2	1414.73	-1.44547	43.1891	0
	High	TTQIPQWcVEYMR	1	1	1	O43143	C8(Carbamidomethyl)	0	0	1.352e-05	44.24	0.000399306	2	1711.79	0.0018221	55.5099	0
	High	LDLGEDYPSGKK	1	1	1	O43143		0	0	0.0007851	37.4	0.00272045	2	1321.66	-2.29508	27.3401	1
	High	TEmQDNTYPEILR	1	1	1	O43143	M3(Oxidation)	0	0	0.0008492	26.89	0.0211807	2	1625.75	-0.162539	42.5298	0
	High	AYKTEMQDNTYPEILR	1	1	1	O43143		0	0	0.00463	25.53	0.0368066	2	1971.94	-3.69068	44.1042	1
	High	HQSFVLVGETGSGK	1	1	1	O43143		0	0	0.005394	24.03	0.0666193	2	1445.74	-0.880626	32.1356	0
	High	IAPQYYDMSNFPQcEAK	2	1	1	O43143	C14(Carbamidomethyl)	0	0	0.003586	13.91	0.182899	2	2061.9	-3.17595	48.8489	0
	High	DYYINIR	1	1	1	O43143		0	0.009	0.1138	18.18	0.134568	2	956.48	-3.43766	43.4719	0
Q8NCA5	Protein FAM98A OS=Homo sapiens OX=9606 GN=FAM98A PE=1 SV=2 - [FA98A_HUMAN]	531.935	19.69	1	7	8	15	518	55.2382	8.95361
	A2	Sequence	# PSMs	# Proteins	# Protein Groups	Protein Group Accessions	Modifications	ΔCn	q-Value	PEP	IonScore	Exp Value	Charge	MH+ [Da]	ΔM [ppm]	RT [min]	# Missed Cleavages
	High	KAQEGGGSEVFQELK	1	1	1	Q8NCA5		0	0	1.191e-11	129.2	2.09194e-12	2	1606.8	-3.28841	35.4352	1
	High	AQEGGGSEVFQELK	2	1	1	Q8NCA5		0	0	3.29e-10	108.46	2.13128e-10	2	1478.71	-1.67504	43.2214	0
	High	IEAINQAIANEYEVR	2	1	1	Q8NCA5		0	0	9.314e-11	92.07	1.12998e-08	2	1732.88	-1.26169	51.8133	0
	High	LDVTVQSFGWSDR	1	2	2	Q8NCA5;Q52LJ0		0	0	2.245e-07	77.66	2.49381e-07	2	1509.73	-0.631832	56.379	0
	High	TTISVAHLLAAR	2	1	1	Q8NCA5		0	0	1.891e-06	76.08	1.10972e-07	2	1252.74	-0.211716	49.7274	0
	High	IEAINQAIAnEYEVR	3	1	1	Q8NCA5	N10(Deamidated)	0	0	1.04e-06	51.63	0.000110962	2	1733.87	-2.6028	46.3392	0
	High	HQGGWTDGGSGGGGGYQDGGYR	2	1	1	Q8NCA5		0	0	2.846e-05	30.81	0.000995821	2	2125.86	-3.50091	25.2735	0
	High	GPLLEDGALSQAVSAGASSPEFTK	1	1	1	Q8NCA5		0	0	0.001901	23.93	0.0778809	3	2332.16	-2.39833	57.4664	0
	High	IEAINQAIANEYEVRR	1	1	1	Q8NCA5		0	0	0.003292	20.52	0.153922	2	1888.98	-2.21562	47.0649	1
O43390	Heterogeneous nuclear ribonucleoprotein R OS=Homo sapiens GN=HNRNPR PE=1 SV=1 - [HNRPR_HUMAN]	525.05	21.01	1	6	9	18	633	70.8993	8.1333
	A2	Sequence	# PSMs	# Proteins	# Protein Groups	Protein Group Accessions	Modifications	ΔCn	q-Value	PEP	IonScore	Exp Value	Charge	MH+ [Da]	ΔM [ppm]	RT [min]	# Missed Cleavages
	High	STAYEDYYYHPPPR	5	1	1	O43390		0	0	2.845e-11	108.27	8.04255e-11	2	1758.77	-1.4785	36.9878	0
	High	TKENILEEFSK	1	1	1	O43390		0	0	1.063e-05	68.76	1.86929e-06	2	1337.69	-2.03118	46.9548	1
	High	GFcFLEYEDHK	2	2	2	O60506;O43390	C3(Carbamidomethyl)	0	0	0.0004113	58.77	5.90691e-06	2	1444.62	-1.90089	51.0356	0
	High	GYAFITFcGK	2	1	1	O43390	C8(Carbamidomethyl)	0	0	0.0001149	56.32	2.70681e-05	2	1163.55	-1.96563	54.0977	0
	High	EAAQEAVK	1	2	2	O60506;O43390		0	0	0.005696	54.48	4.72298e-05	2	845.433	-4.09538	9.0641	0
	High	YGGPPPDSVYSGVQPGIGTEVFVGK	1	1	1	O43390		0	0	3.233e-11	52.34	9.65602e-05	2	2507.23	-4.82901	56.535	0
	High	TGYTLDVTTGQRK	1	2	2	O60506;O43390		0	0	0.0004539	42.72	0.000793828	2	1439.75	-2.53131	27.3892	1
	High	LMMDPLSGQNR	1	1	1	O43390		0	0	0.006268	34.85	0.00366622	2	1261.6	-3.29018	43.6291	0
	High	aNQVnGnAVQLKEEEEPMDTSSVTHTEHYK	1	1	1	O43390	N-Term(Acetyl); N5(Deamidated); N7(Deamidated)	0	0	1.307e-06	29.55	0.00920615	3	3429.54	-0.153112	41.3716	1
	High	aNQVNGNAVQLKEEEEPMDTSSVTHTEHYK	1	1	1	O43390	N-Term(Acetyl)	0	0	3.311e-11	25.34	0.0233932	4	3427.55	-5.44166	40.0773	1
	High	aNQVnGNAVQLKEEEEPMDTSSVTHTEHYK	2	1	1	O43390	N-Term(Acetyl); N5(Deamidated)	0	0	1.482e-08	15.49	0.204804	4	3428.55	-1.70375	42.3663	1
Q9BQE3	Tubulin alpha-1C chain OS=Homo sapiens GN=TUBA1C PE=1 SV=1 - [TBA1C_HUMAN]	511.826	26.95	1	1	8	13	449	49.8635	5.09717
	A2	Sequence	# PSMs	# Proteins	# Protein Groups	Protein Group Accessions	Modifications	ΔCn	q-Value	PEP	IonScore	Exp Value	Charge	MH+ [Da]	ΔM [ppm]	RT [min]	# Missed Cleavages
	High	IHFPLATYAPVISAEK	1	6	3	Q71U36;Q9BQE3;P68366		0	0	1.733e-09	101.73	8.46e-10	2	1756.96	-2.84682	57.7413	0
	High	TIGGGDDSFnTFFSETGAGK	2	5	2	Q71U36;Q9BQE3	N10(Deamidated)	0	0	2.697e-11	100.65	3.78837e-10	2	2008.87	-1.53632	55.332	0
	High	AVFVDLEPTVIDEVR	2	3	2	Q71U36;Q9BQE3		0	0	8.57e-09	84.19	6.11611e-08	2	1701.9	-1.47093	59.6365	0
	High	TIGGGDDSFNTFFSETGAGK	2	5	2	Q71U36;Q9BQE3		0	0	7.868e-10	83.56	2.84158e-08	2	2007.89	-2.5062	58.3163	0
	High	NLDIERPTYTNLNR	1	7	3	Q71U36;Q9BQE3;P68366		0	0	1.586e-05	68.7	2.59001e-06	2	1718.88	-2.03252	39.7554	0
	High	TIQFVDWcPTGFK	1	5	2	Q71U36;Q9BQE3	C8(Carbamidomethyl)	0	0	7.794e-06	50.57	0.00011708	2	1598.76	-2.12899	59.368	0
	High	LSVDYGKK	1	5	3	Q71U36;Q9BQE3;P68366		0	0	0.009505	45.21	0.000236521	2	909.501	-3.58579	16.5768	1
	High	VGINYQPPTVVPGGDLAK	2	7	3	Q71U36;Q9BQE3;P68366		0	0	2.411e-05	35	0.00338364	2	1824.98	-0.730331	50.1779	0
	High	AVcMLSNTTAVAEAWAR	1	1	1	Q9BQE3	C3(Carbamidomethyl)	0	0	0.0004977	19.18	0.187211	2	1850.89	0.514783	58.3175	0
P12956	X-ray repair cross-complementing protein 6 OS=Homo sapiens GN=XRCC6 PE=1 SV=2 - [XRCC6_HUMAN]	509.767	26.6	1	13	13	17	609	69.7991	6.63916
	A2	Sequence	# PSMs	# Proteins	# Protein Groups	Protein Group Accessions	Modifications	ΔCn	q-Value	PEP	IonScore	Exp Value	Charge	MH+ [Da]	ΔM [ppm]	RT [min]	# Missed Cleavages
	High	VEYSEEELKTHISK	1	1	1	P12956		0	0	2.14e-09	82.22	1.05863e-07	2	1691.84	-3.84233	28.6893	1
	High	ILELDQFKGQQGQK	3	1	1	P12956		0	0	8.379e-09	74.46	5.67583e-07	2	1631.88	0.0431647	39.537	1
	High	NIYVLQELDNPGAK	1	1	1	P12956		0	0	9.063e-08	70.67	1.51267e-06	2	1573.82	-1.81078	56.2415	0
	High	SDSFENPVLQQHFR	2	1	1	P12956		0	0	7.719e-07	67.44	2.03741e-06	2	1703.8	-5.88967	45.7309	0
	High	TFNTSTGGLLLPSDTKR	2	1	1	P12956		0	0	5.133e-07	66.72	3.07516e-06	2	1807.95	-0.90524	44.1861	1
	High	TFNTSTGGLLLPSDTK	1	1	1	P12956		0	0	1.547e-08	55.69	4.49174e-05	2	1651.85	-1.55426	49.2997	0
	High	IMLFTNEDNPHGNDSAK	1	1	1	P12956		0	0	4.789e-07	54.15	3.42287e-05	2	1902.86	-1.46569	37.0206	0
	High	TEGDEEAEEEQEENLEASGDYK	1	1	1	P12956		0	0	1.212e-05	29.31	0.00116942	2	2500.99	-2.34446	36.7469	0
	High	NIYVLQELDNPGAKR	1	1	1	P12956		0	0	0.002065	26.84	0.0308451	2	1729.92	-1.25046	51.8493	1
	High	QIILEKEETEELKR	1	1	1	P12956		0	0.001	0.01985	34.08	0.00461192	2	1757.96	-1.89659	32.8759	2
	High	cLEKEVAALcR	1	1	1	P12956	C1(Carbamidomethyl); C10(Carbamidomethyl)	0	0.001	0.01773	28.82	0.0219137	2	1348.67	-2.48024	36.6124	1
	High	ELVYPPDYNPEGK	1	1	1	P12956		0	0.001	0.0192	16.7	0.301453	2	1520.73	-0.607357	41.7398	0
	High	DSLIFLVDASK	1	1	1	P12956		0	0.008	0.09919	17.61	0.245333	2	1207.65	-2.55463	58.8823	0
P04406	Glyceraldehyde-3-phosphate dehydrogenase OS=Homo sapiens GN=GAPDH PE=1 SV=3 - [G3P_HUMAN]	505.993	30.15	1	7	7	16	335	36.0304	8.45557
	A2	Sequence	# PSMs	# Proteins	# Protein Groups	Protein Group Accessions	Modifications	ΔCn	q-Value	PEP	IonScore	Exp Value	Charge	MH+ [Da]	ΔM [ppm]	RT [min]	# Missed Cleavages
	High	LVINGNPITIFQER	1	1	1	P04406		0	0	1.02e-08	83.71	5.4051e-08	2	1613.9	-2.11333	59.4461	0
	High	IISNAScTTncLAPLAK	3	1	1	P04406	C7(Carbamidomethyl); N10(Deamidated); C11(Carbamidomethyl)	0	0	3.93e-11	82.12	1.17229e-07	2	1834.9	-2.71077	39.6553	0
	High	IISNAScTTNcLAPLAK	4	1	1	P04406	C7(Carbamidomethyl); C11(Carbamidomethyl)	0	0	2.125e-10	76.14	4.47526e-07	2	1833.92	-0.644849	40.825	0
	High	LVInGNPITIFQER	1	1	1	P04406	N4(Deamidated)	0	0	5.353e-06	69.45	1.57199e-06	2	1614.88	-1.05823	59.639	0
	High	LISWYDNEFGYSNR	1	1	1	P04406		0	0	7.388e-07	68.95	1.19073e-06	2	1763.8	-1.80257	57.6133	0
	High	VPTANVSVVDLTcR	1	1	1	P04406	C13(Carbamidomethyl)	0	0	2.085e-07	65.35	4.82834e-06	2	1530.79	-0.826245	46.7305	0
	High	VVDLMAHMASKE	1	1	1	P04406		0	0	0.000136	43.98	0.000535926	2	1330.65	-1.46001	38.3039	1
	High	GALQNIIPASTGAAK	3	1	1	P04406		0	0	0.009987	16.51	0.203255	2	1411.79	-1.62756	44.7689	0
	High	VIPELnGKLTGMAFR	1	1	1	P04406	N6(Deamidated)	0	0.002	0.04711	14.22	0.558203	2	1646.89	-1.29473	55.887	1
Q15393	Splicing factor 3B subunit 3 OS=Homo sapiens GN=SF3B3 PE=1 SV=4 - [SF3B3_HUMAN]	496.967	14.3	1	14	14	24	1217	135.492	5.26221
	A2	Sequence	# PSMs	# Proteins	# Protein Groups	Protein Group Accessions	Modifications	ΔCn	q-Value	PEP	IonScore	Exp Value	Charge	MH+ [Da]	ΔM [ppm]	RT [min]	# Missed Cleavages
	High	NENQLIIFADDTYPR	1	1	1	Q15393		0	0	5.442e-09	85.84	3.93529e-08	2	1808.88	-1.02666	58.3466	0
	High	NVSEELDRTPPEVSK	1	1	1	Q15393		0	0	4.585e-09	77.44	2.65044e-07	2	1699.85	-2.74197	30.5114	1
	High	LPPNTNDEVDEDPTGNK	7	1	1	Q15393		0	0	1.1e-07	73.74	3.06435e-07	2	1854.84	3.47259	18.5679	0
	High	TPVEEVPAAIAPFQGR	3	1	1	Q15393		0	0	8.786e-09	66.95	3.03764e-06	2	1681.89	-2.0171	52.2436	0
	High	FLAVGLVDNTVR	1	1	1	Q15393		0	0	5.878e-06	63.38	5.12006e-06	2	1303.73	-2.48603	54.765	0
	High	WVTTASLLDYDTVAGADK	1	1	1	Q15393		0	0	8.408e-07	60.37	1.35454e-05	2	1925.95	-2.11083	58.5153	0
	High	LTISSPLEAHK	2	1	1	Q15393		0	0	0.000309	59.24	1.08999e-05	2	1195.66	-4.91966	34.7509	0
	High	MFLYNLTLQR	1	1	1	Q15393		0	0	0.0002076	47.84	0.000196502	2	1298.69	-2.19947	58.8444	0
	High	SEHPPLcGR	1	1	1	Q15393	C7(Carbamidomethyl)	0	0	0.001516	42.07	0.000493591	3	1052.49	-3.04405	13.2472	0
	High	IVPGQFLAVDPK	2	1	1	Q15393		0	0	0.0002139	37.7	0.0013501	2	1283.73	-2.45977	51.4213	0
	High	GMIFVcSATHK	1	1	1	Q15393	C6(Carbamidomethyl)	0	0	0.001459	32.04	0.00806473	2	1250.6	-3.50349	32.8197	0
	High	TVLDPVTGDLSDTR	1	1	1	Q15393		0	0	0.0005698	30.3	0.0164719	2	1488.75	-1.00099	44.6614	0
	High	ILELLRPDPNTGK	1	1	1	Q15393		0	0.001	0.01965	13.64	0.276809	2	1465.84	-1.36888	43.1641	0
	High	RIVPGQFLAVDPK	1	1	1	Q15393		0	0.005	0.07307	24.49	0.0204488	2	1439.83	-2.47923	46.4076	1
O60506	Heterogeneous nuclear ribonucleoprotein Q OS=Homo sapiens GN=SYNCRIP PE=1 SV=2 - [HNRPQ_HUMAN]	484.307	26.81	1	11	14	18	623	69.5596	8.5874
	A2	Sequence	# PSMs	# Proteins	# Protein Groups	Protein Group Accessions	Modifications	ΔCn	q-Value	PEP	IonScore	Exp Value	Charge	MH+ [Da]	ΔM [ppm]	RT [min]	# Missed Cleavages
	High	NLANTVTEEILEK	1	1	1	O60506		0	0	2.461e-07	85.23	5.80338e-08	2	1473.78	-2.39706	58.349	0
	High	SENQEFYQDTFGQQWK	1	1	1	O60506		0	0	2.492e-08	72.37	2.37566e-07	2	2034.88	-3.36489	54.3929	0
	High	VTEGLTDVILYHQPDDK	1	1	1	O60506		0	0	1.776e-09	70.74	1.4674e-06	2	1942.97	-0.422129	50.7209	0
	High	TKEQILEEFSK	1	1	1	O60506		0	0	3.688e-06	66.9	2.76655e-06	2	1351.7	-5.27973	40.8032	1
	High	GFcFLEYEDHK	2	2	2	O60506;O43390	C3(Carbamidomethyl)	0	0	0.0004113	58.77	5.90691e-06	2	1444.62	-1.90089	51.0356	0
	High	EAAQEAVK	1	2	2	O60506;O43390		0	0	0.005696	54.48	4.72298e-05	2	845.433	-4.09538	9.0641	0
	High	LMMDPLTGLNR	1	1	1	O60506		0	0	6.038e-05	47.03	0.000307137	2	1260.64	-3.29451	56.0641	0
	High	aTEHVnGnGTEEPmDTTSAVIHSENFQTLLDAGLPQK	2	1	1	O60506	N-Term(Acetyl); N6(Deamidated); N8(Deamidated); M14(Oxidation)	0	0	5.34e-14	42.85	0.000474702	3	4011.84	-1.13086	59.4357	0
	High	TGYTLDVTTGQRK	1	2	2	O60506;O43390		0	0	0.0004539	42.72	0.000793828	2	1439.75	-2.53131	27.3892	1
	High	AFSQFGKLER	1	1	1	O60506		0	0	0.002794	40.51	0.00110261	2	1182.62	-3.82488	34.5265	1
	High	GYAFVTFcTK	1	1	1	O60506	C8(Carbamidomethyl)	0	0	0.0005593	38.97	0.00140709	2	1193.56	-3.29768	51.8799	0
	High	LYNNHEIR	2	1	1	O60506		0	0	0.004346	38.59	0.00151501	2	1058.54	-2.32905	15.4068	0
	High	VTEGLTDVILYHQPDDKKK	1	1	1	O60506		0	0	7.673e-06	34.24	0.00516084	3	2199.17	-0.0731364	44.1695	2
	High	VTEGLTDVILYHQPDDKK	1	1	1	O60506		0	0	0.002809	13.83	0.707939	3	2071.07	-1.10946	46.2428	1
	High	aTEHVNGNGTEEPmDTTSAVIHSEnFQTLLDAGLPQK	1	1	1	O60506	N-Term(Acetyl); M14(Oxidation); N25(Deamidated)	0	0	5.591e-06	12.72	0.57733	3	4010.86	0.175967	59.2425	0
P19338	Nucleolin OS=Homo sapiens GN=NCL PE=1 SV=3 - [NUCL_HUMAN]	483.159	19.01	1	11	11	18	710	76.5684	4.70361
	A2	Sequence	# PSMs	# Proteins	# Protein Groups	Protein Group Accessions	Modifications	ΔCn	q-Value	PEP	IonScore	Exp Value	Charge	MH+ [Da]	ΔM [ppm]	RT [min]	# Missed Cleavages
	High	GLSEDTTEETLKESFDGSVR	1	1	1	P19338		0	0	2.39e-12	113.68	5.35686e-11	2	2200.02	-3.36881	50.8553	1
	High	TEADAEKTFEEK	1	1	1	P19338		0	0	4.7e-07	93.27	4.2388e-09	2	1397.64	-4.39371	18.4886	1
	High	GFGFVDFNSEEDAK	3	1	1	P19338		0	0	2.137e-08	70.25	3.39862e-07	2	1561.68	-2.59339	56.272	0
	High	FGYVDFESAEDLEK	1	1	1	P19338		0	0	1.281e-07	61.55	4.54897e-06	2	1648.74	-1.44483	56.8349	0
	High	ATFIKVPQNQnGK	1	1	1	P19338	N11(Deamidated)	0	0	0.0008835	48.08	0.0002544	2	1445.77	-3.50428	27.2966	1
	High	GFGFVDFnSEEDAK	3	1	1	P19338	N8(Deamidated)	0	0	3.532e-05	43.54	0.000168184	2	1562.68	8.65238	56.9871	0
	High	VTLDWAKPK	1	1	1	P19338		0	0	0.003184	43.23	0.000499102	2	1057.6	-3.98089	34.4985	0
	High	SISLYYTGEKGQNQDYR	2	1	1	P19338		0	0	0.0002442	40.02	0.00144831	2	2021.95	-1.75321	38.2708	1
	High	EAmEDGEIDGNKVTLDWAKPK	1	1	1	P19338	M3(Oxidation)	0	0	7.62e-06	39.51	0.00149445	3	2362.12	-1.67623	43.8645	1
	High	ATFIKVPQNQNGK	1	1	1	P19338		0	0	0.00171	37.83	0.00223326	2	1444.79	-3.75515	25.9701	1
	High	KFGYVDFESAEDLEK	1	1	1	P19338		0	0	0.00666	30.17	0.0108181	2	1776.83	-4.01963	53.3051	1
	High	IVTDRETGSSK	1	1	1	P19338		0	0.001	0.02223	30.88	0.0110647	2	1192.61	-3.26901	9.30109	1
	High	VFGNEIKLEKPK	1	1	1	P19338		0	0.004	0.0667	18.6	0.119403	2	1401.81	-2.95726	31.6324	1
Q1KMD3	Heterogeneous nuclear ribonucleoprotein U-like protein 2 OS=Homo sapiens GN=HNRNPUL2 PE=1 SV=1 - [HNRL2_HUMAN]	479.779	26.77	1	14	14	22	747	85.0522	4.90674
	A2	Sequence	# PSMs	# Proteins	# Protein Groups	Protein Group Accessions	Modifications	ΔCn	q-Value	PEP	IonScore	Exp Value	Charge	MH+ [Da]	ΔM [ppm]	RT [min]	# Missed Cleavages
	High	SRDLLVQQASQcLSK	1	1	1	Q1KMD3	C12(Carbamidomethyl)	0	0	5.149e-13	107.2	3.60132e-10	2	1732.9	-1.37692	39.9937	1
	High	YNVLGAETVLNQMR	2	1	1	Q1KMD3		0	0	6.443e-08	81.1	1.28857e-07	2	1607.82	-0.897876	58.013	0
	High	YNVLGAETVLNQmR	1	1	1	Q1KMD3	M13(Oxidation)	0	0	1.795e-07	72.15	9.23448e-07	2	1623.81	-0.614168	50.2134	0
	High	NFILDQcNVYNSGQR	2	1	1	Q1KMD3	C7(Carbamidomethyl)	0	0	3.518e-08	65.91	2.52602e-06	2	1827.84	-0.61715	47.9307	0
	High	SGDETPGSEVPGDK	1	1	1	Q1KMD3		0	0	7.026e-06	65.82	1.50546e-06	2	1374.61	8.5812	18.2801	0
	High	NFILDQcnVYNSGQR	3	1	1	Q1KMD3	C7(Carbamidomethyl); N8(Deamidated)	0	0	2.057e-06	50.13	7.6185e-05	2	1828.83	-1.42174	48.0314	0
	High	DLLVQQASQcLSK	1	1	1	Q1KMD3	C10(Carbamidomethyl)	0	0	5.791e-05	48.19	0.000270035	2	1489.77	-1.86673	46.7537	0
	High	LQEALDAEmLEDEAGGGGAGPGGAcK	1	1	1	Q1KMD3	M9(Oxidation); C25(Carbamidomethyl)	0	0	7.261e-09	47.13	9.10118e-05	3	2519.1	-1.54909	47.0221	0
	High	KEVEGDDVPESIMLEMK	1	1	1	Q1KMD3		0	0	3.769e-06	45.65	0.00043291	2	1948.92	-0.985375	55.4371	1
	High	VTQNLPMKEGcTEVSLLR	1	1	1	Q1KMD3	C11(Carbamidomethyl)	0	0	6.053e-05	42.88	0.000886193	2	2075.06	0.0348417	46.8258	1
	High	ALLPHVLcK	2	1	1	Q1KMD3	C8(Carbamidomethyl)	0	0	0.0002617	34.27	0.00241301	3	1050.61	-3.20202	37.6002	0
	High	AnFSLPEKcDYmDEVTYGELEKEEAQPIVTK	1	1	1	Q1KMD3	N2(Deamidated); C9(Carbamidomethyl); M12(Oxidation)	0	0	1.646e-07	19.94	0.117614	3	3650.68	0.404693	55.1202	2
	High	GQGYVGGQR	1	1	1	Q1KMD3		0	0.001	0.01376	35.96	0.00323229	2	921.453	-0.948369	11.639	0
	High	GLEEPEmDPK	1	1	1	Q1KMD3	M7(Oxidation)	0	0.001	0.02141	28.19	0.00675087	2	1160.51	-3.23547	18.366	0
	High	GKVcFEAK	1	1	1	Q1KMD3	C4(Carbamidomethyl)	0	0.001	0.01554	25.55	0.0257716	2	938.473	-4.07309	14.2652	1
	High	KVVVVVPNEEDWKK	1	1	1	Q1KMD3		0	0.003	0.05238	22.39	0.0435459	2	1668.94	2.5067	38.5122	2
	High	GLEEPEMDPK	1	1	1	Q1KMD3		0	0.009	0.1127	16.32	0.115506	2	1144.51	-4.84389	26.8097	0
P55795	Heterogeneous nuclear ribonucleoprotein H2 OS=Homo sapiens GN=HNRNPH2 PE=1 SV=1 - [HNRH2_HUMAN]	479.623	14.7	1	1	4	12	449	49.2323	6.30322
	A2	Sequence	# PSMs	# Proteins	# Protein Groups	Protein Group Accessions	Modifications	ΔCn	q-Value	PEP	IonScore	Exp Value	Charge	MH+ [Da]	ΔM [ppm]	RT [min]	# Missed Cleavages
	High	STGEAFVQFASQEIAEK	3	2	2	P55795;P31943		0	0	7.311e-10	101.89	8.31578e-10	2	1841.89	-2.663	58.4482	0
	High	DLNYcFSGMSDHR	4	2	2	P55795;P31943	C5(Carbamidomethyl)	0	0	1.55e-06	75.88	3.48605e-08	2	1601.64	-2.70062	42.123	0
	High	DLNYcFSGmSDHR	2	2	2	P55795;P31943	C5(Carbamidomethyl); M9(Oxidation)	0	0	2.32e-07	71.16	7.63783e-08	2	1617.64	-2.39801	32.7671	0
	High	VHIEIGPDGR	1	3	3	P55795;P31943;P52597		0	0	0.007336	31.27	0.0119432	2	1092.57	-4.40665	26.6859	0
	High	GAYGGGYGGYDDYGGYNDGYGFGSDR	2	1	1	P55795		0	0	0.0001739	23.7	0.00425569	2	2660.02	-2.06068	51.3541	0
Q12905	Interleukin enhancer-binding factor 2 OS=Homo sapiens GN=ILF2 PE=1 SV=2 - [ILF2_HUMAN]	465.598	16.15	1	6	6	16	390	43.0352	5.26221
	A2	Sequence	# PSMs	# Proteins	# Protein Groups	Protein Group Accessions	Modifications	ΔCn	q-Value	PEP	IonScore	Exp Value	Charge	MH+ [Da]	ΔM [ppm]	RT [min]	# Missed Cleavages
	High	NQDLAPNSAEQASILSLVTK	1	1	1	Q12905		0	0	5.334e-12	106.62	3.24479e-10	2	2099.09	-2.57464	59.5028	0
	High	ILPTLEAVAALGNK	2	1	1	Q12905		0	0	2.317e-07	77.37	5.77179e-08	2	1409.83	-1.62383	59.1066	0
	High	ILITTVPPNLR	10	1	1	Q12905		0	0	0.0008974	47.39	2.82704e-05	2	1236.76	-2.35884	50.1785	0
	High	RNQDLAPNSAEQASILSLVTK	1	1	1	Q12905		0	0	8.602e-07	32.98	0.00576508	2	2255.19	-2.7415	57.6182	1
	High	VKPAPDETSFSEALLK	1	1	1	Q12905		0	0	8.228e-06	32.88	0.007883	2	1731.91	-1.83363	47.7314	0
	High	ILITTVPPNLRK	1	1	1	Q12905		0	0.001	0.02086	32.43	0.000570125	2	1364.86	-3.56796	40.5779	1
Q15029	116 kDa U5 small nuclear ribonucleoprotein component OS=Homo sapiens GN=EFTUD2 PE=1 SV=1 - [U5S1_HUMAN]	438.985	19.34	1	14	14	20	972	109.366	4.99561
	A2	Sequence	# PSMs	# Proteins	# Protein Groups	Protein Group Accessions	Modifications	ΔCn	q-Value	PEP	IonScore	Exp Value	Charge	MH+ [Da]	ΔM [ppm]	RT [min]	# Missed Cleavages
	High	VLGENYTLEDEEDSQIcTVGR	2	1	1	Q15029	C17(Carbamidomethyl)	0	0	1.256e-13	112.33	4.76604e-11	2	2427.09	-2.28603	49.1058	0
	High	IYADTFGDINYQEFAK	1	1	1	Q15029		0	0	1.005e-09	91.18	9.44978e-09	2	1894.88	-2.21222	57.911	0
	High	GNEEAQIFRPLK	2	1	1	Q15029		0	0	4.628e-07	72.56	9.34544e-07	2	1401.74	-4.60018	39.9521	0
	High	ILAQVVGDVDTSLPR	3	1	1	Q15029		0	0	1.319e-06	64.15	3.61516e-06	2	1582.88	-2.42285	56.1048	0
	High	ILDAVVAQEPLHR	1	1	1	Q15029		0	0	1.39e-06	55.94	2.52136e-05	2	1460.82	-3.0865	40.0051	0
	High	TLDELGIHLTK	1	1	1	Q15029		0	0	8.83e-05	48.86	9.62125e-05	2	1239.69	-4.13387	45.7881	0
	High	LWGDIYFNPK	1	1	1	Q15029		0	0	0.0009221	42.37	0.000828583	2	1252.63	-3.68343	58.1999	0
	High	STPVTVVLPDTK	1	1	1	Q15029		0	0	0.0001902	39.14	0.00154812	2	1256.71	-1.98963	41.1967	0
	High	DSIVQGFQWGTR	1	1	1	Q15029		0	0	0.001459	30.82	0.0123777	2	1393.68	-2.97127	55.172	0
	High	GHVTQDAPIPGSPLYTIK	2	1	1	Q15029		0	0	2.861e-05	28.63	0.0172046	2	1894.01	0.732352	45.0892	0
	High	GnEEAQIFRPLK	1	1	1	Q15029	N2(Deamidated)	0	0	0.0008239	18.93	0.243082	2	1402.73	-1.38222	43.8024	0
	High	TcFVDcLIEQTHPEIR	1	1	1	Q15029	C2(Carbamidomethyl); C6(Carbamidomethyl)	0	0	0.001124	17.51	0.189838	2	2017.94	-5.69633	57.6773	0
	High	VPAGNWVLIEGVDQPIVK	1	1	1	Q15029		0	0	0.001716	14.34	0.300025	2	1934.07	-2.29737	59.5157	0
	High	STPVTVVLPDTKGK	1	1	1	Q15029		0	0.001	0.02036	16.34	0.234596	2	1441.82	-1.46973	34.5563	1
	High	VVYSAFLmATPR	1	1	1	Q15029	M8(Oxidation)	0	0.001	0.02576	11.27	0.918132	2	1370.72	1.81498	51.6539	0
O15027	Protein transport protein Sec16A OS=Homo sapiens OX=9606 GN=SEC16A PE=1 SV=4 - [SC16A_HUMAN]	432.881	10.31	1	16	16	22	2357	251.738	5.79541
	A2	Sequence	# PSMs	# Proteins	# Protein Groups	Protein Group Accessions	Modifications	ΔCn	q-Value	PEP	IonScore	Exp Value	Charge	MH+ [Da]	ΔM [ppm]	RT [min]	# Missed Cleavages
	High	GGIGASENLENPPK	3	1	1	O15027		0	0	7.959e-08	69.68	1.72773e-06	2	1382.69	-4.25479	26.9639	0
	High	VDVINFAQNK	1	1	1	O15027		0	0	3.294e-06	67.69	2.55324e-06	2	1147.61	-1.81525	41.8828	0
	High	DDTHKVDVINFAQNK	2	1	1	O15027		0	0	1.459e-08	65.62	4.0027e-06	2	1743.86	-3.62557	34.8418	1
	High	AGSALPGFANSPAGSTSVVLVPPAHGTLVPDGNK	1	1	1	O15027		0	0	6.649e-14	62.39	7.93054e-06	3	3185.65	-2.48179	56.8355	0
	High	TLENPVNVYNPSHSDSLASQQSVASHPR	1	1	1	O15027		0	0	2.785e-11	60.42	1.41166e-05	3	3034.45	-4.36884	41.0125	0
	High	TVPDSEAPPGWDR	3	1	1	O15027		0	0	8.243e-06	52.62	5.63426e-05	2	1426.66	-1.94951	34.1519	0
	High	MPAASTccGDEK	1	1	1	O15027	C7(Carbamidomethyl); C8(Carbamidomethyl)	0	0	2.354e-05	50.68	8.53041e-06	2	1326.51	-2.83962	13.8402	0
	High	KTEAYLPDDKNK	1	1	1	O15027		0	0	0.00163	45.95	0.000398933	2	1421.73	3.91938	15.5352	2
	High	YRPYDGAASAYAQNYR	1	1	1	O15027		0	0	0.0005675	37.17	0.0018707	2	1865.85	-3.18234	34.2854	0
	High	ADSGPTQPPLSLSPAPETK	2	1	1	O15027		0	0	0.000396	27.36	0.032874	2	1892.95	-2.94562	40.139	0
	High	NQWVNLNEPEEEK	1	1	1	O15027		0	0	0.001623	24.47	0.0350127	2	1628.75	-2.01544	42.0703	0
	High	KAGSALPGFANSPAGSTSVVLVPPAHGTLVPDGNK	1	1	1	O15027		0	0	3.655e-12	23.18	0.041833	3	3313.75	-1.53746	55.6426	1
	High	SPDPGIVPQEAPVGNSLSELSEENFDGK	1	1	1	O15027		0	0	0.0001062	12.89	0.876444	2	2912.37	-2.11805	57.656	0
	High	SLHSAHSLASR	1	1	1	O15027		0	0.001	0.02411	26.98	0.0265593	2	1165.61	-1.9331	11.2952	0
	High	FSVPHVcAR	1	1	1	O15027	C7(Carbamidomethyl)	0	0.001	0.01586	16.09	0.237425	3	1072.53	-2.15885	32.4962	0
	High	DSSQGPcEPLPGPLTQPR	1	1	1	O15027	C7(Carbamidomethyl)	0	0.005	0.07637	11.9	0.97171	2	1935.92	-1.62605	42.7643	0
Q07666	KH domain-containing, RNA-binding, signal transduction-associated protein 1 OS=Homo sapiens GN=KHDRBS1 PE=1 SV=1 - [KHDR1_HUMAN]	428.401	32.73	4	11	12	26	443	48.1972	8.66064
	A2	Sequence	# PSMs	# Proteins	# Protein Groups	Protein Group Accessions	Modifications	ΔCn	q-Value	PEP	IonScore	Exp Value	Charge	MH+ [Da]	ΔM [ppm]	RT [min]	# Missed Cleavages
	High	KDDEENYLDLFSHK	2	1	1	Q07666		0	0	4.366e-11	100.07	9.79091e-10	2	1752.8	-2.52916	53.4668	1
	High	DDEENYLDLFSHK	3	1	1	Q07666		0	0	1.591e-06	75.75	1.41018e-07	2	1624.71	-1.30145	56.8013	0
	High	ASPATQPPPLLPPSATGPDATVGGPAPTPLLPPSATASVK	6	1	1	Q07666		0	0	5.983e-18	63.57	2.04387e-06	3	3727	0.651093	58.2784	0
	High	ILGPQGnTIKR	1	1	1	Q07666	N7(Deamidated)	0	0	0.0003083	62.26	4.72462e-06	2	1197.69	-4.02788	18.5824	1
	High	RLQEETGAK	1	2	1	Q07666		0	0	0.0008469	50.99	0.000154455	2	1031.54	-3.10592	8.96121	1
	High	ILGPQGNTIKR	1	1	1	Q07666		0	0	0.002842	49.12	6.06185e-05	2	1196.71	-4.33118	18.6161	1
	High	VLIPVKQYPK	5	2	1	Q07666		0	0	0.007583	36.09	0.00116867	3	1184.74	-3.60103	31.9423	1
	High	LQEETGAKISVLGK	1	1	1	Q07666		0	0	0.001775	29.17	0.0126508	2	1472.83	-2.48952	30.9026	1
	High	MEPENKYLPELMAEK	1	1	1	Q07666		0	0	0.0008717	27.99	0.0239076	2	1821.87	-1.52075	50.9568	1
	High	GAAPPPPPVPR	2	1	1	Q07666		0	0.002	0.04335	32.85	0.0046692	2	1055.59	-6.2961	18.7198	0
	High	SGSmDPSGAHPSVR	1	1	1	Q07666	M4(Oxidation)	0	0.004	0.07217	17.31	0.0752411	2	1400.62	-2.53765	12.036	0
	High	AKEEELR	1	5	2	Q07666;O75525		0	0.008	0.1017	42.75	0.00120245	2	874.459	-4.02891	9.06227	1
	High	GVPPPPTVR	1	1	1	Q07666		0	0.008	0.1037	17.36	0.14325	2	919.536	-0.103345	23.5101	0
Q9NUL3	Double-stranded RNA-binding protein Staufen homolog 2 OS=Homo sapiens OX=9606 GN=STAU2 PE=1 SV=2 - [STAU2_HUMAN]	427.647	24.56	1	11	11	15	570	62.5693	9.61279
	A2	Sequence	# PSMs	# Proteins	# Protein Groups	Protein Group Accessions	Modifications	ΔCn	q-Value	PEP	IonScore	Exp Value	Charge	MH+ [Da]	ΔM [ppm]	RT [min]	# Missed Cleavages
	High	ASTNLQDQLEK	1	1	1	Q9NUL3		0	0	2.325e-06	101.4	1.06492e-09	2	1246.62	-4.54797	26.4342	0
	High	VSVGEFSAEGEGNSK	2	1	1	Q9NUL3		0	0	4.93e-09	82.61	5.1538e-08	2	1496.68	-2.34677	32.7646	0
	High	VGNEVATGTGPNKK	1	1	1	Q9NUL3		0	0	5.014e-07	75.96	3.4858e-07	2	1371.72	-2.25207	10.2826	1
	High	EKEPDYVLLSER	1	1	1	Q9NUL3		0	0	7.794e-06	67.52	3.41631e-06	2	1477.75	0.7314	40.5766	1
	High	AATTVLQELK	1	1	1	Q9NUL3		0	0	6.722e-05	59.84	1.16722e-05	2	1073.62	-2.14774	42.4329	0
	High	QFSEQGLDPIDGAMNIEK	1	1	1	Q9NUL3		0	0	1.277e-08	57.49	2.98548e-05	2	1991.94	2.84135	56.0371	0
	High	ALQALQNEPIPER	3	1	1	Q9NUL3		0	0	2.374e-07	53.07	6.46058e-05	2	1478.79	-1.02514	39.5204	0
	High	VISGTTLGYLSPK	2	1	1	Q9NUL3		0	0	0.0001103	52.54	5.93403e-05	2	1335.75	-2.6597	46.5941	0
	High	AATTVLQELKK	1	1	1	Q9NUL3		0	0	0.007049	33.27	0.00320265	2	1201.71	-2.83244	33.6589	1
	High	ELLMnGTSSTAEAIGLK	1	1	1	Q9NUL3	N5(Deamidated)	0	0	0.002828	16.34	0.437836	2	1735.87	-5.48157	54.9324	0
	High	ALTESTLPKPVQKPPK	1	1	1	Q9NUL3		0	0.003	0.05361	17.29	0.0513254	2	1734.01	-3.122	20.9314	0
P11021	78 kDa glucose-regulated protein OS=Homo sapiens GN=HSPA5 PE=1 SV=2 - [GRP78_HUMAN]	421.978	23.09	1	13	14	16	654	72.2884	5.16064
	A2	Sequence	# PSMs	# Proteins	# Protein Groups	Protein Group Accessions	Modifications	ΔCn	q-Value	PEP	IonScore	Exp Value	Charge	MH+ [Da]	ΔM [ppm]	RT [min]	# Missed Cleavages
	High	SQIFSTASDNQPTVTIK	1	1	1	P11021		0	0	8.835e-12	98.08	2.64514e-09	2	1836.93	-0.778828	43.1604	0
	High	IINEPTAAAIAYGLDK	1	4	3	P11021;P54652;P11142		0	0	8.253e-10	83.52	7.26972e-08	2	1659.89	-0.649838	55.4671	0
	High	NQLTSNPENTVFDAK	1	1	1	P11021		0	0	7.771e-08	70.9	1.25176e-06	2	1677.8	-2.55384	41.4319	0
	High	IINEPTAAAIAYGLDKR	1	1	1	P11021		0	0	8.858e-09	70.44	9.98533e-07	3	1815.99	-2.60957	52.1103	1
	High	SDIDEIVLVGGSTR	1	1	1	P11021		0	0	5.697e-07	65.11	5.59599e-06	2	1460.75	-3.50188	51.9135	0
	High	KKELEEIVQPIISK	1	1	1	P11021		0	0	1.935e-07	56.01	8.27016e-06	2	1653.98	0.918293	44.4054	2
	High	LYGSAGPPPTGEEDTAEKDEL	2	1	1	P11021		0	0	2.481e-06	44.77	0.000298417	2	2175.99	-3.56909	40.6414	1
	High	ELEEIVQPIISK	1	1	1	P11021		0	0	4.791e-05	43.69	0.000333499	2	1397.79	-2.58232	51.916	0
	High	ITPSYVAFTPEGER	2	1	1	P11021		0	0	0.0001048	41.26	0.00109233	2	1566.78	-1.60837	46.3734	0
	High	TWNDPSVQQDIK	1	1	1	P11021		0	0	4.411e-05	40.77	0.00107623	2	1430.69	-1.45305	36.5122	0
	High	TKPYIQVDIGGGQTK	1	1	1	P11021		0	0	9.732e-05	35.86	0.0040988	2	1604.86	-2.818	34.815	0
	High	NQLTSNPENTVFDAKR	1	1	1	P11021		0	0	0.009777	19.93	0.185465	2	1833.91	-1.29641	36.2373	1
	High	KSQIFSTASDNQPTVTIK	1	1	1	P11021		0	0	0.003756	17.22	0.266487	2	1965.03	-1.72165	38.2189	1
	High	EFFnGKEPSR	1	1	1	P11021	N4(Deamidated)	0	0.001	0.03211	19.52	0.0921412	3	1211.56	-4.05562	24.6141	1
Q7Z417	Nuclear fragile X mental retardation-interacting protein 2 OS=Homo sapiens GN=NUFIP2 PE=1 SV=1 - [NUFP2_HUMAN]	418.942	19.42	1	9	9	13	695	76.0747	8.70459
	A2	Sequence	# PSMs	# Proteins	# Protein Groups	Protein Group Accessions	Modifications	ΔCn	q-Value	PEP	IonScore	Exp Value	Charge	MH+ [Da]	ΔM [ppm]	RT [min]	# Missed Cleavages
	High	ADTSSQGALVFLSK	1	1	1	Q7Z417		0	0	8.414e-09	106.38	3.5097e-10	2	1423.74	-3.4843	50.9195	0
	High	VLnGNQQVVDTSLK	4	1	1	Q7Z417	N3(Deamidated)	0	0	9.84e-11	98.8	2.27399e-09	2	1515.8	-1.40874	37.1819	0
	High	VLNGNQQVVDTSLK	1	1	1	Q7Z417		0	0	7.741e-09	94.67	4.67434e-09	2	1514.81	-1.64665	32.7316	0
	High	TGYGELnGNAGEREISLK	1	1	1	Q7Z417	N7(Deamidated)	0	0	6.176e-07	52.94	7.67321e-05	2	1908.92	-3.06429	40.1714	1
	High	GADNDGSGSESGYTTPK	1	1	1	Q7Z417		0	0	0.0001183	41.76	0.000123359	2	1642.68	-2.89478	16.0519	0
	High	GcENLNIVQDK	1	1	1	Q7Z417	C2(Carbamidomethyl)	0	0	0.0003284	40.08	0.000952296	2	1289.61	-2.99736	29.8717	0
	High	SGTTSESGALSLEPSHIGDLQK	1	1	1	Q7Z417		0	0	0.0001798	36.92	0.00335339	2	2214.09	-0.162114	45.1125	0
	High	IITYNEAMDSPDQ	1	1	1	Q7Z417		0	0	0.001251	26.99	0.0118992	2	1496.65	-2.62006	41.972	0
	High	VLNGNQQVVDTSLKQTVK	1	1	1	Q7Z417		0	0	0.009015	25.17	0.0291925	2	1971.08	-2.56434	34.5092	1
	High	DYEIESQNPLASPTNTLLGSAK	1	1	1	Q7Z417		0	0	2.011e-05	15.17	0.576248	2	2348.16	-1.7814	57.3662	0
Q6P2Q9	Pre-mRNA-processing-splicing factor 8 OS=Homo sapiens GN=PRPF8 PE=1 SV=2 - [PRP8_HUMAN]	415.985	10.41	1	17	17	17	2335	273.427	8.83643
	A2	Sequence	# PSMs	# Proteins	# Protein Groups	Protein Group Accessions	Modifications	ΔCn	q-Value	PEP	IonScore	Exp Value	Charge	MH+ [Da]	ΔM [ppm]	RT [min]	# Missed Cleavages
	High	AQIAGYLYGVSPPDNPQVK	1	1	1	Q6P2Q9		0	0	8.887e-13	118.01	2.77509e-11	2	2017.04	-1.51461	51.6776	0
	High	TIIITcSFTPGScTLTAYK	1	1	1	Q6P2Q9	C6(Carbamidomethyl); C13(Carbamidomethyl)	0	0	1.155e-10	81.54	1.21352e-07	2	2134.05	-4.00573	56.7857	0
	High	DINLQDEDWNEFNDINK	1	1	1	Q6P2Q9		0	0	6.157e-10	80.88	4.08291e-08	2	2121.93	-3.32651	57.6077	0
	High	QTDVGITHFR	1	1	1	Q6P2Q9		0	0	1.637e-05	65.15	3.86448e-06	2	1173.6	-2.3049	26.6956	0
	High	EQSQLTATQTR	1	1	1	Q6P2Q9		0	0	5.38e-05	61.99	9.96049e-06	2	1262.63	-4.03581	14.6566	0
	High	YIQPWESEFIDSQR	1	1	1	Q6P2Q9		0	0	3.558e-05	53.52	5.35781e-05	2	1797.84	-1.57024	57.5809	0
	High	AISAANLHLR	1	1	1	Q6P2Q9		0	0	0.000355	53.28	3.17179e-05	2	1065.61	-3.79971	32.665	0
	High	NNVNVASLTQSEIR	1	1	1	Q6P2Q9		0	0	1.956e-06	38.04	0.00300724	2	1544.8	-3.78606	43.5333	0
	High	HGDEIITSTTSNYETQTFSSK	1	1	1	Q6P2Q9		0	0	5.773e-05	29.19	0.0100018	2	2346.06	-7.47622	41.0016	0
	High	SGMSHEEDQLIPNLYR	1	1	1	Q6P2Q9		0	0	0.0005007	23.45	0.0580635	2	1888.89	-0.102486	50.9605	0
	High	FGNAFHLcR	1	1	1	Q6P2Q9	C8(Carbamidomethyl)	0	0	0.003024	22.6	0.0557784	3	1121.53	-3.51628	34.8303	0
	High	YLTEHPDPNNENIVGYNNK	1	1	1	Q6P2Q9		0	0	0.00302	17.71	0.180447	2	2231.02	-6.0127	34.3941	0
	High	DNPNLLFNMcGFEcR	1	1	1	Q6P2Q9	C10(Carbamidomethyl); C14(Carbamidomethyl)	0	0	0.0001541	15.73	0.0868727	2	1886.79	-2.55707	59.8719	0
	High	WGDYDSHDIER	1	1	1	Q6P2Q9		0	0	0.003607	15.6	0.060593	2	1392.58	-2.14888	30.543	0
	High	DLILADYGKK	1	1	1	Q6P2Q9		0	0.001	0.0152	37.09	0.00227681	2	1135.63	-3.34236	37.6402	1
	High	LIVDHNIADYmTAK	1	1	1	Q6P2Q9	M11(Oxidation)	0	0.001	0.02432	11.36	1.31239	2	1619.81	1.44775	38.1797	0
	High	VPGLPTPIENmILR	1	1	1	Q6P2Q9	M11(Oxidation)	0	0.008	0.1026	12.35	0.465683	2	1565.87	-1.68209	56.8386	0
O00571	ATP-dependent RNA helicase DDX3X OS=Homo sapiens GN=DDX3X PE=1 SV=3 - [DDX3X_HUMAN]	414.23	19.03	2	8	8	14	662	73.198	7.18115
	A2	Sequence	# PSMs	# Proteins	# Protein Groups	Protein Group Accessions	Modifications	ΔCn	q-Value	PEP	IonScore	Exp Value	Charge	MH+ [Da]	ΔM [ppm]	RT [min]	# Missed Cleavages
	High	sHVAVENALGLDQQFAGLDLNSSDNQSGGSTASK	1	1	1	O00571	N-Term(Acetyl)	0	0	2.578e-20	163.53	5.63383e-16	3	3459.61	-4.18571	59.3346	0
	High	LEQELFSGGNTGINFEK	3	2	1	O00571		0	0	2.225e-10	87.22	3.03473e-08	2	1882.91	-2.57241	54.462	0
	High	QSSGASSSSFSSSR	2	1	1	O00571		0	0	1.595e-08	84.13	1.33297e-08	2	1361.59	-2.06221	13.4543	0
	High	KQYPISLVLAPTR	1	2	1	O00571		0	0	7.226e-08	67.27	8.99997e-07	2	1485.88	-1.06768	50.7619	1
	High	VVWVEESDKR	1	1	1	O00571		0	0	0.001527	47.64	0.000338347	2	1246.64	-3.67563	25.8011	1
	High	VGNLGLATSFFnER	1	1	1	O00571	N12(Deamidated)	0	0	0.001311	32.54	0.0076613	2	1525.76	-3.54045	58.8251	0
	High	VRPcVVYGGADIGQQIR	2	2	1	O00571	C4(Carbamidomethyl)	0	0	0.001575	32.3	0.00962759	2	1887.98	-2.70385	41.4705	0
	High	VGNLGLATSFFNER	2	1	1	O00571		0	0	0.005313	28.13	0.0230723	2	1524.78	-1.37811	59.0079	0
	High	HAIPIIK	1	2	1	O00571		0	0.001	0.01949	37.89	0.000162555	2	791.512	-2.67335	19.8505	0
P07437	Tubulin beta chain OS=Homo sapiens GN=TUBB PE=1 SV=2 - [TBB5_HUMAN]	413.861	21.4	5	3	7	12	444	49.639	4.89404
	A2	Sequence	# PSMs	# Proteins	# Protein Groups	Protein Group Accessions	Modifications	ΔCn	q-Value	PEP	IonScore	Exp Value	Charge	MH+ [Da]	ΔM [ppm]	RT [min]	# Missed Cleavages
	High	ALTVPELTQQVFDAK	2	1	1	P07437		0	0	3.929e-09	89.7	1.58585e-08	2	1659.89	-1.31171	59.9733	0
	High	NSSYFVEWIPnNVK	1	7	3	P07437;P04350;Q9BUF5	N11(Deamidated)	0	0	3.622e-09	87.86	2.34883e-08	2	1697.82	-0.188071	59.4009	0
	High	IMNTFSVVPSPK	1	4	2	P07437;P04350		0	0	2.526e-07	75.67	4.63443e-07	2	1319.7	-2.069	47.0887	0
	High	EVDEQmLNVQNK	1	4	1	P07437	M6(Oxidation)	0	0	1.203e-05	64.93	3.11725e-06	2	1462.68	-4.29362	18.7537	0
	High	AILVDLEPGTMDSVR	1	4	1	P07437		0	0	1.171e-06	57.74	2.86055e-05	2	1615.83	-1.34382	56.4399	0
	High	EIVHIQAGQcGNQIGAK	1	6	2	P04350;P07437	C10(Carbamidomethyl)	0	0	3.978e-07	49.93	0.000189022	2	1822.92	-1.15273	28.7212	0
	High	FPGQLNADLR	4	10	3	P07437;P04350;Q9BUF5		0	0	0.001321	46.42	0.000314687	2	1130.59	-2.769	41.5658	0
	High	NSSYFVEWIPNNVK	1	7	3	P07437;P04350;Q9BUF5		0	0	9.95e-06	44.47	0.000612723	2	1696.83	-0.903332	58.8389	0
P52597	Heterogeneous nuclear ribonucleoprotein F OS=Homo sapiens GN=HNRNPF PE=1 SV=3 - [HNRPF_HUMAN]	406.881	12.53	1	3	4	10	415	45.6429	5.57959
	A2	Sequence	# PSMs	# Proteins	# Protein Groups	Protein Group Accessions	Modifications	ΔCn	q-Value	PEP	IonScore	Exp Value	Charge	MH+ [Da]	ΔM [ppm]	RT [min]	# Missed Cleavages
	High	QSGEAFVELGSEDDVK	5	1	1	P52597		0	0	6.648e-13	126.55	2.20203e-12	2	1709.78	-5.92271	45.7315	0
	High	mLGPEGGEGFVVK	1	1	1	P52597	N-Term(Acetyl)	0	0	4.257e-07	71.59	1.06788e-06	2	1361.67	-3.6805	58.447	0
	High	DLSYcLSGMYDHR	1	1	1	P52597	C5(Carbamidomethyl)	0	0	1.825e-05	46.47	4.50848e-05	2	1616.67	-6.31796	48.4105	0
	High	mLGPEGGEGFVVK	1	1	1	P52597	N-Term(Acetyl); M1(Oxidation)	0	0	8.516e-05	42	0.000936972	2	1377.67	-3.49101	50.6953	0
	High	DLSYcLSGmYDHR	1	1	1	P52597	C5(Carbamidomethyl); M9(Oxidation)	0	0	0.0001923	33.87	0.000820408	2	1632.68	0.447306	39.1627	0
	High	VHIEIGPDGR	1	3	3	P55795;P31943;P52597		0	0	0.007336	31.27	0.0119432	2	1092.57	-4.40665	26.6859	0
P62241	40S ribosomal protein S8 OS=Homo sapiens GN=RPS8 PE=1 SV=2 - [RS8_HUMAN]	399.759	36.54	1	7	7	19	208	24.1902	10.3159
	A2	Sequence	# PSMs	# Proteins	# Protein Groups	Protein Group Accessions	Modifications	ΔCn	q-Value	PEP	IonScore	Exp Value	Charge	MH+ [Da]	ΔM [ppm]	RT [min]	# Missed Cleavages
	High	ISSLLEEQFQQGK	2	1	1	P62241		0	0	1.574e-09	112.17	9.28307e-11	2	1506.78	-0.538212	47.4255	0
	High	LDVGNFSWGSEccTR	2	1	1	P62241	C12(Carbamidomethyl); C13(Carbamidomethyl)	0	0	1.564e-08	71.98	1.55298e-07	2	1787.74	-1.80503	54.0628	0
	High	IIDVVYNASNNELVR	6	1	1	P62241		0	0	1.247e-06	49.94	0.00016324	2	1718.9	-1.75629	50.9176	0
	High	ncIVLIDSTPYR	2	1	1	P62241	N1(Deamidated); C2(Carbamidomethyl)	0	0	4.948e-05	48.05	0.000207595	2	1451.72	-2.38548	54.4694	0
	High	NcIVLIDSTPYR	3	1	1	P62241	C2(Carbamidomethyl)	0	0	7.408e-05	45	0.00055498	2	1450.73	-1.70897	49.5225	0
	High	LTPEEEEILNK	2	1	1	P62241		0	0	0.001094	37.17	0.00226403	2	1314.67	-3.0038	40.2374	0
	High	LTPEEEEILNKKR	1	1	1	P62241		0	0	0.006174	33.09	0.00620998	2	1598.87	-1.88729	27.4258	2
	High	ELEFYLRK	1	1	1	P62241		0	0.001	0.01922	36.88	0.0021127	2	1097.6	0.981078	41.7727	1
P52272	Heterogeneous nuclear ribonucleoprotein M OS=Homo sapiens GN=HNRNPM PE=1 SV=3 - [HNRPM_HUMAN]	391.702	19.04	1	10	10	20	730	77.4643	8.70459
	A2	Sequence	# PSMs	# Proteins	# Protein Groups	Protein Group Accessions	Modifications	ΔCn	q-Value	PEP	IonScore	Exp Value	Charge	MH+ [Da]	ΔM [ppm]	RT [min]	# Missed Cleavages
	High	LGSTVFVANLDYK	4	1	1	P52272		0	0	1.309e-09	93.05	6.09404e-09	2	1426.75	-2.89024	53.0186	0
	High	VGEVTYVELLmDAEGK	1	1	1	P52272	M11(Oxidation)	0	0	3.446e-08	70.48	1.42811e-06	2	1768.87	0.162296	59.9074	0
	High	MGPLGLDHMASSIER	1	1	1	P52272		0	0	4.949e-08	57.16	2.64425e-05	2	1613.78	-0.912595	50.3466	0
	High	AFITNIPFDVK	1	1	1	P52272		0	0	0.002218	50.73	9.2558e-05	2	1264.69	-3.09676	58.3794	0
	High	MGLAmGGGGGASFDR	4	1	1	P52272	M5(Oxidation)	0	0	1.453e-06	48.16	7.4087e-05	2	1399.61	-2.25601	32.6637	0
	High	INEILSNALKR	1	1	1	P52272		0	0	0.001445	47.67	0.000147916	2	1270.74	-5.06845	40.9125	1
	High	INEILSNALK	2	1	1	P52272		0	0	0.002233	40.45	0.0010909	2	1114.64	-2.78027	45.969	0
	High	MEEESGAPGVPSGnGAPGPK	1	1	1	P52272	N14(Deamidated)	0	0	6.117e-05	32.52	0.00428215	2	1868.83	-2.10617	26.0019	0
	High	GNFGGSFAGSFGGAGGHAPGVAR	1	1	1	P52272		0	0	0.0006964	18.76	0.14635	3	2034.94	-4.31131	45.8291	0
	High	MGLAMGGGGGASFDR	2	1	1	P52272		0	0	0.002347	18.16	0.100056	2	1383.61	-2.16355	43.2257	0
	High	mGPAMGPALGAGIER	1	1	1	P52272	M1(Oxidation)	0	0	0.008019	16	0.291379	2	1443.71	-1.75808	40.4802	0
	High	mGPAmGPALGAGIER	1	1	1	P52272	M1(Oxidation); M5(Oxidation)	0	0.008	0.1031	10.45	1.21261	2	1459.7	-2.77109	31.7446	0
P11142	Heat shock cognate 71 kDa protein OS=Homo sapiens GN=HSPA8 PE=1 SV=1 - [HSP7C_HUMAN]	388.976	24.46	1	6	12	19	646	70.8542	5.51611
	A2	Sequence	# PSMs	# Proteins	# Protein Groups	Protein Group Accessions	Modifications	ΔCn	q-Value	PEP	IonScore	Exp Value	Charge	MH+ [Da]	ΔM [ppm]	RT [min]	# Missed Cleavages
	High	IINEPTAAAIAYGLDK	1	4	3	P11021;P54652;P11142		0	0	8.253e-10	83.52	7.26972e-08	2	1659.89	-0.649838	55.4671	0
	High	LLQDFFNGKELNK	1	3	2	P54652;P11142		0	0	1.349e-06	67.97	2.0507e-06	2	1565.82	-6.68426	52.8867	1
	High	NSLESYAFNMK	1	1	1	P11142		0	0	3.91e-06	61.78	3.68377e-06	2	1303.6	-1.74759	50.4146	0
	High	IINEPTAAAIAYGLDKK	1	2	2	P54652;P11142		0	0	1.072e-08	60.2	9.50218e-06	3	1787.98	-3.06822	51.0221	1
	High	DAGTIAGLNVLR	1	1	1	P11142		0	0	2.027e-05	59.75	1.34525e-05	2	1199.67	-3.43235	52.0852	0
	High	ITITNDKGR	1	5	3	P54652;P11142;P0DMV8		0	0	0.001565	58.04	2.71673e-05	2	1017.57	-3.30696	13.1481	1
	High	TTPSYVAFTDTER	2	6	3	P54652;P11142;P0DMV8		0	0	1.023e-05	52.78	5.53591e-05	2	1487.7	-2.76948	42.7844	0
	High	TVTNAVVTVPAYFNDSQR	3	1	1	P11142		0	0	0.0001635	36.4	0.00412356	2	1981.99	-2.58725	52.5283	0
	High	LLQDFFnGKELNK	2	3	2	P54652;P11142	N7(Deamidated)	0	0	0.001583	35.86	0.00400801	2	1566.81	-1.54257	52.8035	1
	High	NSLESYAFNmK	1	1	1	P11142	M10(Oxidation)	0	0	0.001232	34.79	0.00192499	2	1319.59	-2.12823	41.2778	0
	High	STAGDTHLGGEDFDNR	2	2	2	P54652;P11142		0	0	0.0005701	33.36	0.00129169	2	1691.72	-1.74819	25.4596	0
	High	SFYPEEVSSMVLTK	1	1	1	P11142		0	0	0.0004125	27.62	0.023612	2	1616.78	-5.24431	57.7927	0
	High	QTQTFTTYSDNQPGVLIQVYEGER	1	1	1	P11142		0	0.001	0.03447	11.52	1.25083	3	2774.32	-0.918192	58.2005	0
	High	MKEIAEAYLGK	1	1	1	P11142		0	0.003	0.05205	18.33	0.197571	2	1252.66	-4.35262	35.1352	1
Q9Y6M1	Insulin-like growth factor 2 mRNA-binding protein 2 OS=Homo sapiens GN=IGF2BP2 PE=1 SV=2 - [IF2B2_HUMAN]	385.411	21.04	1	8	9	13	599	66.0806	8.45557
	A2	Sequence	# PSMs	# Proteins	# Protein Groups	Protein Group Accessions	Modifications	ΔCn	q-Value	PEP	IonScore	Exp Value	Charge	MH+ [Da]	ΔM [ppm]	RT [min]	# Missed Cleavages
	High	ITISSLQDLSIYNPER	1	1	1	Q9Y6M1		0	0	1.651e-12	149.51	1.74073e-14	2	1848.97	-1.63368	59.2663	0
	High	TVNELQNLTSAEVIVPR	2	1	1	Q9Y6M1		0	0	6.222e-11	126.52	2.65184e-12	2	1883.02	-3.55926	57.4393	0
	High	MVIITGPPEAQFK	3	3	3	O00425;Q9NZI8;Q9Y6M1		0	0	2.37e-05	54.95	5.11823e-05	2	1430.77	-1.18988	51.3473	0
	High	DQTPDENEEVIVR	1	1	1	Q9Y6M1		0	0	2.976e-05	53.17	4.67489e-05	2	1543.72	-3.30365	30.529	0
	High	ILAHNGLVGR	1	1	1	Q9Y6M1		0	0	0.0005121	43.35	0.000240438	3	1049.62	-4.44579	18.5977	0
	High	mVIITGPPEAQFK	1	3	3	O00425;Q9NZI8;Q9Y6M1	M1(Oxidation)	0	0	0.001271	43.03	0.000900904	2	1446.76	-0.868229	44.2472	0
	High	ISYIPDEEVSSPSPPQR	1	1	1	Q9Y6M1		0	0	7.176e-05	35.8	0.00422158	2	1900.93	-1.74055	42.3962	0
	High	SGYAFVDYPDQNWAIR	1	1	1	Q9Y6M1		0	0	0.00015	19.8	0.117278	2	1901.88	0.454633	58.3132	0
	High	LKEENFFNPK	1	1	1	Q9Y6M1		0	0.003	0.06517	29.68	0.0200223	3	1265.65	-4.33294	35.3369	1
	High	EADETKLAEEIPLK	1	1	1	Q9Y6M1		0	0.003	0.0605	22.63	0.0734044	2	1585.83	-2.20231	44.9475	1
P15924	Desmoplakin OS=Homo sapiens GN=DSP PE=1 SV=3 - [DESP_HUMAN]	376.578	6.9	1	17	17	19	2871	331.569	6.81494
	A2	Sequence	# PSMs	# Proteins	# Protein Groups	Protein Group Accessions	Modifications	ΔCn	q-Value	PEP	IonScore	Exp Value	Charge	MH+ [Da]	ΔM [ppm]	RT [min]	# Missed Cleavages
	High	ITNLTQQLEQASIVK	1	1	1	P15924		0	0	9.472e-11	91.23	6.8932e-09	2	1685.94	-3.47923	55.406	0
	High	SVEEVASEIQPFLR	2	1	1	P15924		0	0	4.003e-08	84.24	6.51698e-08	2	1603.83	-1.74148	59.6476	0
	High	LNDSILQATEQR	1	1	1	P15924		0	0	4.417e-06	63.3	7.78779e-06	2	1387.72	2.32863	41.2528	0
	High	ETQTEcEWTVDTSK	1	1	1	P15924	C6(Carbamidomethyl)	0	0	3.278e-06	59.76	3.06477e-06	2	1713.72	-3.10078	32.9352	0
	High	GGGGYTcQSGSGWDEFTK	1	1	1	P15924	C7(Carbamidomethyl)	0	0	9.17e-07	52.4	6.90528e-06	2	1893.77	-0.243936	44.7046	0
	High	LASLEELKR	1	1	1	P15924		0	0	0.004486	46.48	0.000264264	2	1058.62	-2.72997	29.3759	1
	High	TGSQYDIQDAIDK	1	1	1	P15924		0	0	0.0009497	30.61	0.00890684	2	1453.68	-3.52119	40.0101	0
	High	FGDSNTVmR	1	1	1	P15924	M8(Oxidation)	0	0	0.004199	27.94	0.00626707	2	1042.46	-2.64379	15.6057	0
	High	GAGSIAGASASPK	1	1	1	P15924		0	0	0.007797	23.4	0.0715343	2	1073.55	-3.85667	14.5129	0
	High	LLEAQIATGGIIDPK	2	1	1	P15924		0	0	0.001166	21.07	0.0527599	2	1538.87	-2.59655	52.1158	0
	High	LPVDIAYKR	1	1	1	P15924		0	0.001	0.01535	38.84	0.000946974	2	1074.63	-2.60191	32.7041	1
	High	TVKDQDITR	1	1	1	P15924		0	0.001	0.02309	29.99	0.0198958	3	1075.57	-4.12195	10.7543	1
	High	AELIVQPELK	1	1	1	P15924		0	0.001	0.01835	26	0.0129362	2	1139.66	-4.66852	42.8229	0
	High	QLQNIIQATSR	1	1	1	P15924		0	0.001	0.02516	23.77	0.0629638	2	1271.7	-4.575	37.6811	0
	High	NTLTQTTENLR	1	1	1	P15924		0	0.002	0.03872	13.07	0.789078	2	1290.66	-4.64896	31.9101	0
	High	LWDLEK	1	1	1	P15924		0	0.003	0.05505	32.38	0.00968311	2	803.428	-2.53828	42.2584	0
	High	GLVGIEFKEK	1	1	1	P15924		0	0.005	0.07338	21.77	0.0655294	2	1119.64	-3.14798	38.6093	1
P67809	Nuclease-sensitive element-binding protein 1 OS=Homo sapiens GN=YBX1 PE=1 SV=3 - [YBOX1_HUMAN]	373.944	34.26	1	3	7	20	324	35.9027	9.87646
	A2	Sequence	# PSMs	# Proteins	# Protein Groups	Protein Group Accessions	Modifications	ΔCn	q-Value	PEP	IonScore	Exp Value	Charge	MH+ [Da]	ΔM [ppm]	RT [min]	# Missed Cleavages
	High	GAEAANVTGPGGVPVQGSK	6	1	1	P67809		0	0	3.364e-09	95.09	4.94038e-09	2	1695.86	-1.94634	24.1608	0
	High	NDTKEDVFVHQTAIKK	1	2	2	P67809;P16989		0	0	5.443e-11	90.13	1.45576e-08	2	1872.99	3.00421	18.5655	2
	High	SVGDGETVEFDVVEGEKGAEAANVTGPGGVPVQGSK	7	1	1	P67809		0	0	6.21e-13	52.2	8.85763e-05	3	3472.66	-3.03092	53.826	1
	High	sSEAETQQPPAAPPAAPALSAADTKPGTTGSGAGSGGPGGLTSAAPAGGDK	1	1	1	P67809	N-Term(Acetyl)	0	0	6.447e-15	31.92	0.00841921	4	4514.14	-2.42621	44.0328	0
	High	SVGDGETVEFDVVEGEK	3	3	3	P67809;P16989;Q9Y2T7		0	0	0.0002104	30.8	0.00865034	2	1795.82	-3.62578	50.9867	0
	High	EDVFVHQTAIKK	1	2	2	P67809;P16989		0	0.003	0.06549	10.12	1.48344	2	1414.76	-3.69802	18.6688	1
	High	NGYGFINRNDTK	1	3	3	P67809;P16989;Q9Y2T7		0	0.008	0.0911	16.51	0.247927	2	1398.67	-2.63852	25.8477	1
Q7Z794	Keratin, type II cytoskeletal 1b OS=Homo sapiens GN=KRT77 PE=1 SV=3 - [K2C1B_HUMAN]	359.622	7.09	5	1	4	13	578	61.8635	5.98584
	A2	Sequence	# PSMs	# Proteins	# Protein Groups	Protein Group Accessions	Modifications	ΔCn	q-Value	PEP	IonScore	Exp Value	Charge	MH+ [Da]	ΔM [ppm]	RT [min]	# Missed Cleavages
	High	FLEQQnQVLQTK	2	3	3	P04264;P35908;Q7Z794	N6(Deamidated)	0	0	1.111e-07	85.47	5.12244e-08	2	1476.77	-2.81222	36.8043	0
	High	FLEQQNQVLQTK	7	3	3	P04264;P35908;Q7Z794		0	0	3.46e-06	79.39	2.23831e-07	2	1475.78	-2.39563	34.218	0
	High	VDTLTGEVNFLK	2	1	1	Q7Z794		0	0	1.015e-05	60.74	1.20597e-05	2	1335.71	-2.75636	55.0974	0
	High	FASFIDKVR	1	17	6	P35908;P05787;P48668;P02538;P13647;Q7Z794		0	0	0.001422	32.71	0.00458106	3	1082.6	-2.38909	40.2791	1
	High	YEDEINKR	1	11	7	P04264;P35908;P05787;P02538;P48668;P13647;Q7Z794		0	0.002	0.04312	30.09	0.0121947	3	1066.51	-3.5573	13.3145	1
Q00610	Clathrin heavy chain 1 OS=Homo sapiens GN=CLTC PE=1 SV=5 - [CLH1_HUMAN]	350.535	7.4	2	9	9	9	1675	191.493	5.69385
	A2	Sequence	# PSMs	# Proteins	# Protein Groups	Protein Group Accessions	Modifications	ΔCn	q-Value	PEP	IonScore	Exp Value	Charge	MH+ [Da]	ΔM [ppm]	RT [min]	# Missed Cleavages
	High	TSIDAYDNFDNISLAQR	1	1	1	Q00610		0	0	4.802e-10	105.21	3.9621e-10	2	1942.91	-3.61788	55.2979	0
	High	GQFSTDELVAEVEKR	1	2	1	Q00610		0	0	8.079e-10	89.7	1.99303e-08	2	1707.85	-2.42158	54.262	1
	High	GQFSTDELVAEVEK	1	2	1	Q00610		0	0	4.622e-09	88.06	2.16496e-08	2	1551.75	-2.95034	54.9783	0
	High	VIQcFAETGQVQK	1	1	1	Q00610	C4(Carbamidomethyl)	0	0	6.395e-07	64.49	5.35225e-06	2	1507.75	-3.82741	31.1019	0
	High	IHEGcEEPATHNALAK	1	1	1	Q00610	C5(Carbamidomethyl)	0	0	5.339e-07	53.84	5.2457e-05	2	1776.84	3.63344	16.1351	0
	High	GQcDLELINVcNENSLFK	1	1	1	Q00610	C3(Carbamidomethyl); C11(Carbamidomethyl)	0	0	4.191e-08	45.14	0.000417958	2	2152.99	-2.93323	58.7426	0
	High	LHIIEVGTPPTGNQPFPK	1	1	1	Q00610		0	0	3.803e-06	35.64	0.00317926	2	1945.05	-1.63919	48.6633	0
	High	cNEPAVWSQLAK	1	1	1	Q00610	C1(Carbamidomethyl)	0	0	0.0008312	26.76	0.0243547	2	1402.67	-3.33053	48.04	0
	High	RPISADSAIMNPASK	1	1	1	Q00610		0	0.001	0.01312	31.57	0.011355	2	1557.8	-1.23694	27.628	0
Q9Y2W1	Thyroid hormone receptor-associated protein 3 OS=Homo sapiens GN=THRAP3 PE=1 SV=2 - [TR150_HUMAN]	349.987	19.27	1	15	15	16	955	108.601	10.1548
	A2	Sequence	# PSMs	# Proteins	# Protein Groups	Protein Group Accessions	Modifications	ΔCn	q-Value	PEP	IonScore	Exp Value	Charge	MH+ [Da]	ΔM [ppm]	RT [min]	# Missed Cleavages
	High	EESAASGGAAYTKR	1	1	1	Q9Y2W1		0	0	5.294e-07	84.29	4.00321e-08	2	1397.66	-2.29682	13.0796	1
	High	ASAVSELSPR	2	1	1	Q9Y2W1		0	0	4.577e-06	78.63	2.30308e-07	2	1016.53	-3.59697	25.009	0
	High	ASESSKPWPDATYGTGSASR	1	1	1	Q9Y2W1		0	0	2.371e-10	63.35	4.9706e-06	2	2054.94	-2.62224	30.8683	0
	High	VIGANKNQEEEK	1	1	1	Q9Y2W1		0	0	5.795e-07	61.3	1.29359e-05	2	1358.69	-0.459276	9.53374	1
	High	SGKWEGLVYAPPGKEK	1	1	1	Q9Y2W1		0	0	2.546e-06	48.27	0.000259894	2	1745.92	-1.61644	37.8743	2
	High	NREEEWDPEYTPK	1	1	1	Q9Y2W1		0	0	2.196e-05	47.81	9.10673e-05	2	1692.75	-2.68221	34.2514	1
	High	EQTFSGGTSQDTK	1	1	1	Q9Y2W1		0	0	0.0006358	45.46	0.00015929	2	1385.61	-4.59107	14.2123	0
	High	SIFQHIQSAQSQR	1	1	1	Q9Y2W1		0	0	1.022e-05	26.85	0.0340788	2	1529.78	-2.26916	33.0001	0
	High	DSRPSQAAGDNQGDEAKEQTFSGGTSQDTK	1	1	1	Q9Y2W1		0	0	3.058e-08	25.77	0.010594	4	3112.35	-4.61081	18.349	1
	High	AEEYTEETEEREESTTGFDK	1	1	1	Q9Y2W1		0	0	0.00685	21.85	0.0163283	2	2379.99	-1.53219	32.5642	1
	High	WEGLVYAPPGKEK	1	1	1	Q9Y2W1		0	0	0.003516	20.55	0.149778	2	1473.77	-1.56157	41.5561	1
	High	GFVPEKNFR	1	1	1	Q9Y2W1		0	0.001	0.0142	28.04	0.0184518	3	1093.58	-3.07763	27.2704	1
	High	KTEELEEESFPER	1	1	1	Q9Y2W1		0	0.001	0.02063	22.7	0.0555828	2	1622.75	-2.89499	31.264	1
	High	SPPSTGSTYGSSQK	1	1	1	Q9Y2W1		0	0.001	0.01573	22.63	0.0466623	2	1383.64	-1.39845	13.0833	0
	High	SGKWEGLVYAPPGK	1	1	1	Q9Y2W1		0	0.005	0.07909	12.89	0.868734	2	1488.77	-8.86731	42.7911	1
Q2TAY7	WD40 repeat-containing protein SMU1 OS=Homo sapiens GN=SMU1 PE=1 SV=2 - [SMU1_HUMAN]	345.885	21.05	1	8	8	16	513	57.5072	7.18115
	A2	Sequence	# PSMs	# Proteins	# Protein Groups	Protein Group Accessions	Modifications	ΔCn	q-Value	PEP	IonScore	Exp Value	Charge	MH+ [Da]	ΔM [ppm]	RT [min]	# Missed Cleavages
	High	SNTVVIMNMQGQIVR	1	1	1	Q2TAY7		0	0	4.319e-08	67.89	3.17795e-06	2	1689.88	-1.34303	50.6176	0
	High	DSSQILSASFDQTIR	4	1	1	Q2TAY7		0	0	5.912e-07	64.39	5.74986e-06	2	1667.82	-1.26666	53.9601	0
	High	EGGDFVccALSPR	3	1	1	Q2TAY7	C7(Carbamidomethyl); C8(Carbamidomethyl)	0	0	2.313e-07	64.3	1.56045e-06	2	1467.64	0.635653	45.1039	0
	High	sIEIESSDVIR	3	1	1	Q2TAY7	N-Term(Acetyl)	0	0	4.466e-06	64.07	6.93383e-06	2	1289.65	-3.04714	52.0628	0
	High	AAIAQALAGEVSVVPPSR	1	1	1	Q2TAY7		0	0	9.355e-07	46.98	0.000145324	2	1735.97	-1.02531	54.11	0
	High	SNTVVIMNmQGQIVR	1	1	1	Q2TAY7	M9(Oxidation)	0	0	0.0008581	33.07	0.00850725	2	1705.87	-2.57154	40.4564	0
	High	DTEMLATGAQDGK	1	1	1	Q2TAY7		0	0	0.0009603	31.92	0.00472375	2	1336.6	-3.17649	21.8062	0
	High	NPEHFVVcNR	1	1	1	Q2TAY7	C8(Carbamidomethyl)	0	0.001	0.01647	30.19	0.00660464	2	1271.59	-6.23753	18.7167	0
	High	DVEEEKFPTQLSR	1	1	1	Q2TAY7		0	0.001	0.0286	21.06	0.127307	2	1577.78	-0.750901	35.991	1
P68366	Tubulin alpha-4A chain OS=Homo sapiens GN=TUBA4A PE=1 SV=1 - [TBA4A_HUMAN]	342.806	23.66	1	2	7	9	448	49.8924	5.05908
	A2	Sequence	# PSMs	# Proteins	# Protein Groups	Protein Group Accessions	Modifications	ΔCn	q-Value	PEP	IonScore	Exp Value	Charge	MH+ [Da]	ΔM [ppm]	RT [min]	# Missed Cleavages
	High	TIGGGDDSFTTFFcETGAGK	1	1	1	P68366	C14(Carbamidomethyl)	0	0	6.628e-15	114.86	1.35534e-11	2	2067.89	-2.11706	59.0054	0
	High	IHFPLATYAPVISAEK	1	6	3	Q71U36;Q9BQE3;P68366		0	0	1.733e-09	101.73	8.46e-10	2	1756.96	-2.84682	57.7413	0
	High	AVcmLSNTTAIAEAWAR	1	6	2	Q71U36;P68366	C3(Carbamidomethyl); M4(Oxidation)	0	0	2.337e-09	86.66	3.47397e-08	2	1880.9	-1.99523	56.568	0
	High	NLDIERPTYTNLNR	1	7	3	Q71U36;Q9BQE3;P68366		0	0	1.586e-05	68.7	2.59001e-06	2	1718.88	-2.03252	39.7554	0
	High	LSVDYGKK	1	5	3	Q71U36;Q9BQE3;P68366		0	0	0.009505	45.21	0.000236521	2	909.501	-3.58579	16.5768	1
	High	VGINYQPPTVVPGGDLAK	2	7	3	Q71U36;Q9BQE3;P68366		0	0	2.411e-05	35	0.00338364	2	1824.98	-0.730331	50.1779	0
	High	SIQFVDWcPTGFK	2	2	1	P68366	C8(Carbamidomethyl)	0	0	0.000506	23.77	0.0476426	2	1584.75	-0.360397	59.4132	0
P53992	Protein transport protein Sec24C OS=Homo sapiens GN=SEC24C PE=1 SV=3 - [SC24C_HUMAN]	340.884	7.68	1	6	6	12	1094	118.249	7.06396
	A2	Sequence	# PSMs	# Proteins	# Protein Groups	Protein Group Accessions	Modifications	ΔCn	q-Value	PEP	IonScore	Exp Value	Charge	MH+ [Da]	ΔM [ppm]	RT [min]	# Missed Cleavages
	High	NcASPSSAGQLILPEcMK	1	1	1	P53992	C2(Carbamidomethyl); C16(Carbamidomethyl)	0	0	1.518e-09	87.67	1.75277e-08	2	1962.91	-0.449878	50.2458	0
	High	SDVLQPGAEVTTDDR	1	1	1	P53992		0	0	7.17e-08	71.2	8.72364e-07	2	1602.75	-4.94035	32.0915	0
	High	NcETDTLINYMAK	2	1	1	P53992	C2(Carbamidomethyl)	0	0	7.201e-08	65.9	1.77357e-06	2	1572.7	-2.41929	52.5295	0
	High	YASFQVENDQER	3	1	1	P53992		0	0	1.173e-06	65.55	1.64381e-06	2	1485.66	-2.42543	30.8024	0
	High	LLPVYLNcVLK	1	1	1	P53992	C8(Carbamidomethyl)	0	0	0.0013	37.25	0.00134681	2	1331.77	-2.60028	59.3017	0
	High	TLFQPQTGAYQTLAK	1	1	1	P53992		0	0	1.503e-05	35.18	0.00395923	2	1666.88	0.573331	47.8983	0
	High	YASFQVEnDQER	2	1	1	P53992	N8(Deamidated)	0	0	0.000913	28.73	0.00555966	2	1486.65	0.609453	32.7738	0
	High	LLPVYLncVLK	1	1	1	P53992	N7(Deamidated); C8(Carbamidomethyl)	0	0	0.008081	27.72	0.015383	2	1332.75	-4.61881	57.7983	0
Q7Z2W4	Zinc finger CCCH-type antiviral protein 1 OS=Homo sapiens GN=ZC3HAV1 PE=1 SV=3 - [ZCCHV_HUMAN]	336.733	15.08	1	8	8	9	902	101.367	8.39697
	A2	Sequence	# PSMs	# Proteins	# Protein Groups	Protein Group Accessions	Modifications	ΔCn	q-Value	PEP	IonScore	Exp Value	Charge	MH+ [Da]	ΔM [ppm]	RT [min]	# Missed Cleavages
	High	VALVNDSLSDVTSTTSSR	1	1	1	Q7Z2W4		0	0	1.731e-14	147.65	3.54748e-14	2	1851.93	-1.52164	46.2721	0
	High	NSNVDSSYLESLYQScPR	1	1	1	Q7Z2W4	C16(Carbamidomethyl)	0	0	3.08e-12	114.63	1.98001e-11	2	2118.94	-1.37339	54.0579	0
	High	ATDLGGTSQAGTSQR	1	1	1	Q7Z2W4		0	0	2.163e-06	64.68	4.40829e-06	2	1449.69	-4.52815	14.4436	0
	High	FVVLETGGEAGITR	1	1	1	Q7Z2W4		0	0	5.082e-05	52.65	8.42038e-05	2	1448.77	-3.19465	46.4082	0
	High	FLENGSQEDLLHGnPGSTYLASNSTSAPNWK	2	1	1	Q7Z2W4	N14(Deamidated)	0	0	4.298e-10	41.97	0.000730631	3	3335.54	-2.88099	55.7684	0
	High	DQVYPQYVIEYTEDK	1	1	1	Q7Z2W4		0	0	0.0001677	29.55	0.0123118	2	1889.87	-3.53805	55.5454	0
	High	ASLEDAPVDDLTR	1	1	1	Q7Z2W4		0	0	0.01069	21.97	0.0886287	2	1401.69	-0.417431	42.9672	0
	High	ScTPSPDQISHR	1	1	1	Q7Z2W4	C2(Carbamidomethyl)	0	0.007	0.0853	16.89	0.122787	2	1384.62	-4.8101	18.3564	0
P07900	Heat shock protein HSP 90-alpha OS=Homo sapiens GN=HSP90AA1 PE=1 SV=5 - [HS90A_HUMAN]	330.643	11.48	3	3	6	11	732	84.6067	5.021
	A2	Sequence	# PSMs	# Proteins	# Protein Groups	Protein Group Accessions	Modifications	ΔCn	q-Value	PEP	IonScore	Exp Value	Charge	MH+ [Da]	ΔM [ppm]	RT [min]	# Missed Cleavages
	High	ELISNSSDALDKIR	1	1	1	P07900		0	0	2.131e-07	86.44	3.93822e-08	2	1560.82	-2.14355	41.3996	1
	High	NPDDITNEEYGEFYK	1	1	1	P07900		0	0	2.266e-09	77.02	6.15689e-08	2	1833.78	-0.932836	46.8894	0
	High	TLTIVDTGIGmTK	2	3	2	P08238;P07900	M11(Oxidation)	0	0	4.85e-05	61.19	1.21272e-05	2	1365.72	-5.75599	44.7701	0
	High	TLTIVDTGIGMTK	2	3	2	P08238;P07900		0	0	8.457e-06	60.63	1.06391e-05	2	1349.73	-4.34606	51.7168	0
	High	ADLINNLGTIAK	1	4	2	P07900;P08238		0	0	1.243e-05	59.24	1.30441e-05	2	1242.7	-1.50845	50.4507	0
	High	GVVDSEDLPLNISR	2	3	3	P07900;P08238;Q12931		0	0	1.37e-06	45.94	0.000373111	2	1513.78	-1.00015	51.0021	0
	High	KHLEINPDHSIIETLR	2	1	1	P07900		0	0	0.005868	29.31	0.015473	4	1915.03	-4.50893	48.2795	1
P43243	Matrin-3 OS=Homo sapiens GN=MATR3 PE=1 SV=2 - [MATR3_HUMAN]	328.81	17.47	1	11	11	19	847	94.5648	6.25244
	A2	Sequence	# PSMs	# Proteins	# Protein Groups	Protein Group Accessions	Modifications	ΔCn	q-Value	PEP	IonScore	Exp Value	Charge	MH+ [Da]	ΔM [ppm]	RT [min]	# Missed Cleavages
	High	LcSLFYTNEEVAK	2	1	1	P43243	C2(Carbamidomethyl)	0	0	1.548e-06	84.26	4.1247e-08	2	1573.75	-3.38994	48.6943	0
	High	GAPPSSNIEDFHGLLPK	3	1	1	P43243		0	0	1.385e-10	66.17	4.21498e-06	2	1778.9	-1.84554	51.7785	0
	High	DLDELSRYPEDK	1	1	1	P43243		0	0	2.674e-05	55.04	3.38395e-05	2	1479.69	-2.74045	36.4791	1
	High	IGPYQPNVPVGIDYVIPK	3	1	1	P43243		0	0	4.006e-08	53.31	3.94327e-05	2	1969.07	-2.73179	58.5141	0
	High	GPLPLSSQHR	1	1	1	P43243		0	0	0.0009715	44.06	0.000583078	2	1091.59	-4.27937	18.5941	0
	High	EDAMAMVDHcLKK	1	1	1	P43243	C10(Carbamidomethyl)	0	0	0.0002392	37.24	0.00128383	2	1547.7	-0.545395	41.5676	1
	High	VVHIMDFQR	1	1	1	P43243		0	0	0.0006519	35.15	0.00473513	3	1144.59	-2.52984	38.601	0
	High	GNLGAGnGnLQGPR	1	1	1	P43243	N7(Deamidated); N9(Deamidated)	0	0	0.000366	33.63	0.00433511	2	1326.64	-3.5322	24.9772	0
	High	VVHImDFQR	1	1	1	P43243	M5(Oxidation)	0	0	0.0005165	30.23	0.0156963	3	1160.58	-4.08254	27.3637	0
	High	GPSLNPVLDYDHGSR	1	1	1	P43243		0	0	0.006356	27.37	0.0246446	2	1626.78	-2.37928	41.4692	0
	High	VIHLSNLPHSGYSDSAVLK	1	1	1	P43243		0	0	4.247e-05	22.73	0.0733335	2	2037.08	-0.223834	43.9646	0
	High	GPGPLQER	2	1	1	P43243		0	0.001	0.01793	44.97	0.000273841	2	853.447	-6.44462	17.0405	0
	High	GNLGAGNGnLQGPR	1	1	1	P43243	N9(Deamidated)	0	0.002	0.04504	13.26	0.573557	2	1325.65	-3.06896	20.6444	0
P04350	Tubulin beta-4A chain OS=Homo sapiens GN=TUBB4A PE=1 SV=2 - [TBB4A_HUMAN]	327.006	22.3	4	3	7	12	444	49.5539	4.88135
	A2	Sequence	# PSMs	# Proteins	# Protein Groups	Protein Group Accessions	Modifications	ΔCn	q-Value	PEP	IonScore	Exp Value	Charge	MH+ [Da]	ΔM [ppm]	RT [min]	# Missed Cleavages
	High	NSSYFVEWIPnNVK	1	7	3	P07437;P04350;Q9BUF5	N11(Deamidated)	0	0	3.622e-09	87.86	2.34883e-08	2	1697.82	-0.188071	59.4009	0
	High	INVYYNEATGGNYVPR	1	1	1	P04350		0	0	1.071e-08	81.83	8.89077e-08	2	1829.88	-1.91809	45.7608	0
	High	IMNTFSVVPSPK	1	4	2	P07437;P04350		0	0	2.526e-07	75.67	4.63443e-07	2	1319.7	-2.069	47.0887	0
	High	EIVHLQAGQcGNQIGAK	1	6	2	P04350;P07437	C10(Carbamidomethyl)	0	0	3.978e-07	49.93	0.000189022	2	1822.92	-1.15273	28.7212	0
	High	FPGQLNADLR	4	10	3	P07437;P04350;Q9BUF5		0	0	0.001321	46.42	0.000314687	2	1130.59	-2.769	41.5658	0
	High	NSSYFVEWIPNNVK	1	7	3	P07437;P04350;Q9BUF5		0	0	9.95e-06	44.47	0.000612723	2	1696.83	-0.903332	58.8389	0
	High	AVLVDLEPGTMDSVR	2	3	1	P04350		0	0	0.000116	38.15	0.0024574	2	1601.81	-4.08345	53.4425	0
	High	ALTVPELTQQMFDAK	1	3	1	P04350		0	0	0.0001985	32.34	0.010677	2	1691.87	-0.224806	59.8756	0
Q15436	Protein transport protein Sec23A OS=Homo sapiens GN=SEC23A PE=1 SV=2 - [SC23A_HUMAN]	324.921	13.59	1	6	7	10	765	86.1053	7.07861
	A2	Sequence	# PSMs	# Proteins	# Protein Groups	Protein Group Accessions	Modifications	ΔCn	q-Value	PEP	IonScore	Exp Value	Charge	MH+ [Da]	ΔM [ppm]	RT [min]	# Missed Cleavages
	High	GPcVSENEIGTGGTcQWK	2	1	1	Q15436	C3(Carbamidomethyl); C15(Carbamidomethyl)	0	0	3.518e-15	128.7	8.49847e-13	2	1979.86	-1.72088	38.9099	0
	High	MVQVHELGcEGISK	1	1	1	Q15436	C9(Carbamidomethyl)	0	0	1.68e-09	86.61	3.15404e-08	2	1586.76	-1.5879	32.6631	0
	High	SSFLQVFNNSPDESSYYR	1	1	1	Q15436		0	0	1.427e-09	77.91	1.37537e-07	2	2139.96	-2.33958	58.586	0
	High	AVLNPLcQVDYR	1	2	2	Q15437;Q15436	C7(Carbamidomethyl)	0	0	2.322e-06	73.22	9.1713e-07	2	1447.73	-0.935544	50.4133	0
	High	GPQVQQPPPSNR	1	1	1	Q15436		0	0	0.0001089	42.53	0.00110577	2	1304.67	-2.19143	13.2148	0
	High	SGYQDMPEYENFR	1	1	1	Q15436		0	0	0.001033	28.17	0.00236228	2	1635.68	0.842189	45.9758	0
	High	ERPDLPPIQYEPVLcSR	2	1	1	Q15436	C15(Carbamidomethyl)	0	0	0.003401	23.19	0.0849128	2	2069.04	-3.37054	51.5476	0
	High	mVQVHELGcEGISK	1	1	1	Q15436	M1(Oxidation); C9(Carbamidomethyl)	0	0	0.00247	16.24	0.305424	2	1602.76	-3.42613	26.8297	0
P78527	DNA-dependent protein kinase catalytic subunit OS=Homo sapiens GN=PRKDC PE=1 SV=3 - [PRKDC_HUMAN]	323.013	4.26	1	13	13	13	4128	468.788	7.12256
	A2	Sequence	# PSMs	# Proteins	# Protein Groups	Protein Group Accessions	Modifications	ΔCn	q-Value	PEP	IonScore	Exp Value	Charge	MH+ [Da]	ΔM [ppm]	RT [min]	# Missed Cleavages
	High	TVSLLDENNVSSYLSK	1	1	1	P78527		0	0	1.922e-09	88.81	2.05833e-08	2	1768.89	-3.57798	56.543	0
	High	TVGALQVLGTEAQSSLLK	1	1	1	P78527		0	0	9.644e-12	87.72	1.29319e-08	2	1815.02	0.119688	59.7465	0
	High	SQGcSEQVLTVLK	1	1	1	P78527	C4(Carbamidomethyl)	0	0	6.817e-09	87.04	3.53878e-08	2	1448.74	-1.45636	43.836	0
	High	NcISTVVHQGLIR	1	1	1	P78527	C2(Carbamidomethyl)	0	0	1.494e-06	65.17	3.51222e-06	2	1496.8	-1.74391	43.2581	0
	High	cLMDQATDPNILGR	1	1	1	P78527	C1(Carbamidomethyl)	0	0	0.0001722	52.61	6.71639e-05	2	1603.75	-4.80391	48.3631	0
	High	ATQQQHDFTLTQTADGR	1	1	1	P78527		0	0	0.001089	33.24	0.00550121	2	1917.9	-4.42116	27.1442	0
	High	LLALNSLYSPK	1	1	1	P78527		0	0	0.001372	31.54	0.0051557	2	1218.71	-3.5182	54.0023	0
	High	AQEPESGLSEETQVK	1	1	1	P78527		0	0	0.003011	20.05	0.128512	2	1631.77	-2.56481	26.436	0
	High	GYGLFAGPcK	1	1	1	P78527	C9(Carbamidomethyl)	0	0.001	0.03368	21.51	0.0536801	2	1069.51	-3.85998	42.7741	0
	High	HSSLITPLQAVAQR	1	1	1	P78527		0	0.001	0.02598	12.55	0.447503	2	1520.85	-0.958954	46.117	0
	High	DQNILLGTTYR	1	1	1	P78527		0	0.001	0.03831	10.04	1.64974	2	1293.68	-0.979304	45.1432	0
	High	LLPAELPAKR	1	1	1	P78527		0	0.002	0.03943	26.58	0.00373636	2	1107.68	-4.07493	27.5581	1
	High	SLGPPQGEEDSVPR	1	1	1	P78527		0	0.006	0.08087	18.68	0.170754	2	1467.71	-1.1959	29.474	0
P21333	Filamin-A OS=Homo sapiens GN=FLNA PE=1 SV=4 - [FLNA_HUMAN]	322.373	6.23	1	11	11	13	2647	280.564	6.06201
	A2	Sequence	# PSMs	# Proteins	# Protein Groups	Protein Group Accessions	Modifications	ΔCn	q-Value	PEP	IonScore	Exp Value	Charge	MH+ [Da]	ΔM [ppm]	RT [min]	# Missed Cleavages
	High	IANLQTDLSDGLR	1	1	1	P21333		0	0	2.422e-07	86.27	3.62333e-08	2	1415.75	-2.07101	49.9536	0
	High	VTAQGPGLEPSGNIANK	1	1	1	P21333		0	0	6.857e-08	67.31	2.99107e-06	2	1652.86	-1.86705	27.3886	0
	High	VQVQDNEGcPVEALVK	1	1	1	P21333	C9(Carbamidomethyl)	0	0	4.647e-07	61.67	1.05179e-05	2	1784.89	1.22988	44.2117	0
	High	VQVQDnEGcPVEALVK	1	1	1	P21333	N6(Deamidated); C9(Carbamidomethyl)	0	0	5.331e-06	59.28	1.94163e-05	2	1785.89	9.29078	44.3009	0
	High	ANLPQSFQVDTSK	1	1	1	P21333		0	0	2.624e-05	56.74	3.65417e-05	2	1434.72	-1.99431	39.2178	0
	High	SPFSVAVSPSLDLSK	2	1	1	P21333		0	0	5.031e-06	48.85	0.00019743	2	1533.81	-0.958771	55.7733	0
	High	AWGPGLEGGVVGK	1	1	1	P21333		0	0	0.0001127	48.24	0.000177713	2	1226.65	-0.299906	43.9078	0
	High	DGScGVAYVVQEPGDYEVSVK	1	1	1	P21333	C4(Carbamidomethyl)	0	0	1.916e-07	47.98	0.00017992	2	2258.03	1.56799	50.3553	0
	High	GLVEPVDVVDNADGTQTVNYVPSR	1	1	1	P21333		0	0	0.0002029	20.55	0.152421	3	2544.25	-1.35391	53.4754	0
	High	ALTQTGGPHVK	1	1	1	P21333		0	0.001	0.01334	27.72	0.017158	2	1108.61	-3.60823	13.369	0
	High	VNVGAGSHPNK	1	1	1	P21333		0	0.001	0.02015	25.37	0.0421083	2	1079.56	-3.75888	9.53497	0
	High	LPQLPITNFSR	1	1	1	P21333		0	0.003	0.05655	18.9	0.161675	2	1285.72	-3.78632	56.2593	0
P51114	Fragile X mental retardation syndrome-related protein 1 OS=Homo sapiens GN=FXR1 PE=1 SV=3 - [FXR1_HUMAN]	322.133	17.71	1	8	9	14	621	69.6779	6.15088
	A2	Sequence	# PSMs	# Proteins	# Protein Groups	Protein Group Accessions	Modifications	ΔCn	q-Value	PEP	IonScore	Exp Value	Charge	MH+ [Da]	ΔM [ppm]	RT [min]	# Missed Cleavages
	High	INTLKEENTQEAAVLnGVS	1	1	1	P51114	N16(Deamidated)	0	0	1.365e-07	72.25	1.12282e-06	2	2031.02	-2.30944	39.9514	1
	High	EDGMVPFVFVGTK	1	1	1	P51114		0	0	7.924e-07	63.94	6.01432e-06	2	1425.71	-2.26244	59.4375	0
	High	KVPGVTAIELDEDTGTFR	1	1	1	P51114		0	0	2.264e-06	61.51	1.3526e-05	2	1947.99	-3.85151	50.8174	1
	High	VIQEIVDKSGVVR	1	2	2	P51116;P51114		0	0	1.463e-06	59.41	9.39321e-06	2	1441.84	-0.71436	36.9303	1
	High	VNILSDmHLR	1	1	1	P51114	M7(Oxidation)	0	0	0.0002974	55.93	3.1143e-05	2	1213.63	-2.64523	32.967	0
	High	VPGVTAIELDEDTGTFR	2	1	1	P51114		0	0	1.404e-06	45.95	0.000486596	2	1819.89	-9.89152	54.9833	0
	High	VNILSDMHLR	1	1	1	P51114		0	0	0.001249	41.07	0.000808985	2	1197.64	-3.97057	51.0258	0
	High	EDGmVPFVFVGTK	2	1	1	P51114	M4(Oxidation)	0	0	0.0007366	39.79	0.00123321	2	1441.7	-1.75403	54.9447	0
	High	IYGESADAVKK	1	1	1	P51114		0	0	0.007838	38.35	0.00225906	2	1180.61	-10.0159	16.553	1
	High	ANDQEPcGWWLAK	2	1	1	P51114	C7(Carbamidomethyl)	0	0	2.687e-05	33.34	0.00231723	2	1574.7	-2.54496	54.2912	0
	High	VRIEGDNENKLPR	1	1	1	P51114		0	0	0.0008266	22.19	0.0884785	4	1539.83	2.62384	18.516	2
Q9H7E2	Tudor domain-containing protein 3 OS=Homo sapiens GN=TDRD3 PE=1 SV=1 - [TDRD3_HUMAN]	317.209	20.89	1	11	11	13	651	73.1396	9.23193
	A2	Sequence	# PSMs	# Proteins	# Protein Groups	Protein Group Accessions	Modifications	ΔCn	q-Value	PEP	IonScore	Exp Value	Charge	MH+ [Da]	ΔM [ppm]	RT [min]	# Missed Cleavages
	High	SQTINNEAFSGIKIEK	1	1	1	Q9H7E2		0	0	3.221e-09	80.56	1.38886e-07	2	1778.93	-1.77793	43.0986	1
	High	SQTINNEAFSGIK	1	1	1	Q9H7E2		0	0	6.236e-06	72.11	9.47372e-07	2	1408.7	-1.75343	37.2498	0
	High	MGTLNVEEPK	1	1	1	Q9H7E2		0	0	6.13e-06	70.44	1.25607e-06	2	1117.55	-2.74647	29.1761	0
	High	SNIGTEGGPPPFVPFGQK	1	1	1	Q9H7E2		0	0	5.627e-08	67.92	2.69598e-06	2	1828.92	-1.61397	53.4351	0
	High	ILESSIPMEYAK	2	1	1	Q9H7E2		0	0	0.0004443	47.08	0.000341818	2	1380.7	-3.2248	46.5077	0
	High	SQPQQLHQGQYR	1	1	1	Q9H7E2		0	0	0.0002739	41.16	0.00100293	2	1469.72	-1.6737	14.2634	0
	High	HFNVNTDYQNPVR	1	1	1	Q9H7E2		0	0	0.0004171	38.43	0.00178001	2	1603.76	-1.48691	32.7652	0
	High	ESQTSIPDYFYDR	1	1	1	Q9H7E2		0	0	0.0009407	33.1	0.00259583	2	1620.72	0.0862187	51.3639	0
	High	cVSHVQVDSR	1	1	1	Q9H7E2	C1(Carbamidomethyl)	0	0	0.00352	30.37	0.00702524	3	1186.56	-3.51231	12.9114	0
	High	ENPLPQGSVDYNNQK	1	1	1	Q9H7E2		0	0	0.003458	28.21	0.0169129	2	1702.8	-1.44146	28.7218	0
	High	SNSFIGVPNGEVEMPLK	1	1	1	Q9H7E2		0	0	0.000468	23.11	0.0896677	2	1817.91	-2.00642	56.4759	0
	High	ILESSIPmEYAK	1	1	1	Q9H7E2	M8(Oxidation)	0	0.001	0.03453	10.16	1.57586	2	1396.7	-3.3927	38.6404	0
P08238	Heat shock protein HSP 90-beta OS=Homo sapiens GN=HSP90AB1 PE=1 SV=4 - [HS90B_HUMAN]	316.832	15.47	5	4	7	11	724	83.2121	5.03369
	A2	Sequence	# PSMs	# Proteins	# Protein Groups	Protein Group Accessions	Modifications	ΔCn	q-Value	PEP	IonScore	Exp Value	Charge	MH+ [Da]	ΔM [ppm]	RT [min]	# Missed Cleavages
	High	NPDDITQEEYGEFYK	1	1	1	P08238		0	0	2.867e-09	70.73	3.84602e-07	2	1847.79	-2.78905	47.6173	0
	High	TLTLVDTGIGmTK	2	3	2	P08238;P07900	M11(Oxidation)	0	0	4.85e-05	61.19	1.21272e-05	2	1365.72	-5.75599	44.7701	0
	High	TLTLVDTGIGMTK	2	3	2	P08238;P07900		0	0	8.457e-06	60.63	1.06391e-05	2	1349.73	-4.34606	51.7168	0
	High	ADLINNLGTIAK	1	4	2	P07900;P08238		0	0	1.243e-05	59.24	1.30441e-05	2	1242.7	-1.50845	50.4507	0
	High	GVVDSEDLPLNISR	2	3	3	P07900;P08238;Q12931		0	0	1.37e-06	45.94	0.000373111	2	1513.78	-1.00015	51.0021	0
	High	YESLTDPSKLDSGKELK	1	3	1	P08238		0	0	1.499e-05	44.97	0.000585892	3	1909.96	-6.17558	34.3704	2
	High	LGLGIDEDEVAAEEPNAAVPDEIPPLEGDEDASR	1	1	1	P08238		0	0	1.216e-08	31.04	0.0108612	3	3532.66	4.21663	58.8731	0
	High	ALLFIPR	1	1	1	P08238		0	0.001	0.01822	47.35	0.000103083	2	829.526	-3.62313	53.4357	0
P17844	Probable ATP-dependent RNA helicase DDX5 OS=Homo sapiens GN=DDX5 PE=1 SV=1 - [DDX5_HUMAN]	314.229	22.8	1	9	13	15	614	69.1047	8.92432
	A2	Sequence	# PSMs	# Proteins	# Protein Groups	Protein Group Accessions	Modifications	ΔCn	q-Value	PEP	IonScore	Exp Value	Charge	MH+ [Da]	ΔM [ppm]	RT [min]	# Missed Cleavages
	High	TGTAYTFFTPnNIK	1	1	1	P17844	N11(Deamidated)	0	0	2.162e-06	63.88	6.5891e-06	2	1575.77	-2.3423	55.2759	0
	High	ELAQQVQQVAAEYcR	2	1	1	P17844	C14(Carbamidomethyl)	0	0	1.218e-07	60.23	1.50324e-05	2	1792.86	-3.57046	53.4699	0
	High	WNLDELPKFEK	1	1	1	P17844		0	0	4.088e-05	59.45	2.03167e-05	2	1418.73	-2.68027	56.771	1
	High	GDGPIcLVLAPTR	2	2	2	Q92841;P17844	C6(Carbamidomethyl)	0	0	5.12e-05	54.06	5.28107e-05	2	1368.73	-1.39697	55.2649	0
	High	LMEEIMSEKENK	1	1	1	P17844		0	0	2.569e-05	46.67	0.000255105	2	1480.7	-2.20105	30.9669	1
	High	QTLMWSATWPK	1	2	2	Q92841;P17844		0	0	0.0001132	45.15	0.000539194	2	1348.67	-2.68473	57.592	0
	High	NFYQEHPDLAR	1	1	1	P17844		0	0	0.0004484	44.84	0.000321533	2	1389.65	-3.19305	30.4634	0
	High	TTYLVLDEADR	1	1	1	P17844		0	0	0.0002431	39.29	0.00156622	2	1295.65	-2.0315	44.9157	0
	High	GYSSLLKR	1	1	1	P17844		0	0.001	0.02606	28.68	0.00840217	2	923.529	-2.56655	26.0117	1
	High	APILIATDVASR	1	2	2	Q92841;P17844		0	0.001	0.02443	13.1	0.325703	2	1226.7	-5.97093	43.5912	0
	High	MLDMGFEPQIRK	1	2	2	Q92841;P17844		0	0.002	0.04201	29.21	0.0172728	2	1464.73	-3.70044	47.2583	1
	High	EANQAINPK	1	1	1	P17844		0	0.003	0.0541	19.03	0.129402	2	984.508	-3.42951	10.8094	0
	High	KWNLDELPK	1	1	1	P17844		0	0.009	0.1059	16.52	0.28524	2	1142.62	-1.9951	44.3443	1
P54652	Heat shock-related 70 kDa protein 2 OS=Homo sapiens GN=HSPA2 PE=1 SV=1 - [HSP72_HUMAN]	312.574	15.49	1	2	8	12	639	69.9779	5.74463
	A2	Sequence	# PSMs	# Proteins	# Protein Groups	Protein Group Accessions	Modifications	ΔCn	q-Value	PEP	IonScore	Exp Value	Charge	MH+ [Da]	ΔM [ppm]	RT [min]	# Missed Cleavages
	High	IINEPTAAAIAYGLDK	1	4	3	P11021;P54652;P11142		0	0	8.253e-10	83.52	7.26972e-08	2	1659.89	-0.649838	55.4671	0
	High	LLQDFFNGKELNK	1	3	2	P54652;P11142		0	0	1.349e-06	67.97	2.0507e-06	2	1565.82	-6.68426	52.8867	1
	High	IINEPTAAAIAYGLDKK	1	2	2	P54652;P11142		0	0	1.072e-08	60.2	9.50218e-06	3	1787.98	-3.06822	51.0221	1
	High	ITITNDKGR	1	5	3	P54652;P11142;P0DMV8		0	0	0.001565	58.04	2.71673e-05	2	1017.57	-3.30696	13.1481	1
	High	TTPSYVAFTDTER	2	6	3	P54652;P11142;P0DMV8		0	0	1.023e-05	52.78	5.53591e-05	2	1487.7	-2.76948	42.7844	0
	High	VHSAVITVPAYFNDSQR	1	1	1	P54652		0	0	4.317e-08	49.99	0.000172397	2	1903.97	-0.341182	48.9624	0
	High	LLQDFFnGKELNK	2	3	2	P54652;P11142	N7(Deamidated)	0	0	0.001583	35.86	0.00400801	2	1566.81	-1.54257	52.8035	1
	High	STAGDTHLGGEDFDNR	2	2	2	P54652;P11142		0	0	0.0005701	33.36	0.00129169	2	1691.72	-1.74819	25.4596	0
	High	GQIQEIVLVGGSTR	1	1	1	P54652		0	0	0.0001544	28.98	0.0156827	2	1456.81	-1.8119	47.8825	0
Q8N163	Cell cycle and apoptosis regulator protein 2 OS=Homo sapiens GN=CCAR2 PE=1 SV=2 - [CCAR2_HUMAN]	304.285	16.36	1	10	10	11	923	102.838	5.22412
	A2	Sequence	# PSMs	# Proteins	# Protein Groups	Protein Group Accessions	Modifications	ΔCn	q-Value	PEP	IonScore	Exp Value	Charge	MH+ [Da]	ΔM [ppm]	RT [min]	# Missed Cleavages
	High	cAQAQTGIDLSGcTK	1	1	1	Q8N163	C1(Carbamidomethyl); C13(Carbamidomethyl)	0	0	3.582e-08	83.34	3.45268e-08	2	1609.73	-1.55191	27.4873	0
	High	FAEFQYLQPGPPR	1	1	1	Q8N163		0	0	2.571e-07	73.79	6.53905e-07	2	1549.77	-6.62837	52.7931	0
	High	SPAPPLLHVAALGQK	2	1	1	Q8N163		0	0	1.197e-07	72.64	3.83874e-07	2	1498.87	-1.32325	47.1078	0
	High	AAEAAPPTQEAQGETEPTEQAPDALEQAADTSRR	1	1	1	Q8N163		0	0	1.571e-10	49.18	0.000134067	3	3536.63	-2.25742	41.218	1
	High	AAYNPGQAVPWNAVK	1	1	1	Q8N163		0	0	3.61e-05	39.5	0.00177279	2	1585.82	2.05319	47.8874	0
	High	ccMLFVDDMAEPR	1	1	1	Q8N163	C1(Carbamidomethyl); C2(Carbamidomethyl)	0	0	9.086e-05	37.53	0.000273736	2	1643.67	-0.113612	56.3931	0
	High	LTPLQLEIQR	1	1	1	Q8N163		0	0	0.001482	36.06	0.00120155	2	1210.71	-2.98313	49.2418	0
	High	AAEAAPPTQEAQGETEPTEQAPDALEQAADTSR	1	1	1	Q8N163		0	0	1.819e-06	18.82	0.106944	3	3380.52	-3.32308	43.1684	0
	High	EAAPDAGAEPITADSDPAYSSK	1	1	1	Q8N163		0	0.001	0.01367	17.14	0.15166	2	2162.97	-2.39881	33.1418	0
	High	ADSWVEKEEPAPSN	1	1	1	Q8N163		0	0.004	0.06929	14.04	0.222868	2	1558.7	-2.34776	30.478	1
P05388	60S acidic ribosomal protein P0 OS=Homo sapiens GN=RPLP0 PE=1 SV=1 - [RLA0_HUMAN]	303.818	32.18	2	7	7	12	317	34.2518	5.97314
	A2	Sequence	# PSMs	# Proteins	# Protein Groups	Protein Group Accessions	Modifications	ΔCn	q-Value	PEP	IonScore	Exp Value	Charge	MH+ [Da]	ΔM [ppm]	RT [min]	# Missed Cleavages
	High	AFLADPSAFVAAAPVAAATTAAPAAAAAPAK	1	1	1	P05388		0	0	1.269e-13	82.83	5.42042e-08	3	2752.47	-0.401749	59.4351	0
	High	AGAIAPcEVTVPAQNTGLGPEK	2	2	1	P05388	C7(Carbamidomethyl)	0	0	2.484e-11	67.54	3.23323e-06	2	2180.1	-2.28798	43.2245	0
	High	IIQLLDDYPK	5	2	1	P05388		0	0	0.0009613	63.16	7.02851e-06	2	1217.67	-3.20911	53.9205	0
	High	GHLENNPALEK	1	2	1	P05388		0	0	0.0001843	45.19	0.00052971	2	1221.62	-3.03157	15.911	0
	High	cFIVGADNVGSK	1	2	1	P05388	C1(Carbamidomethyl)	0	0	0.004326	22.87	0.0648103	2	1266.61	-4.12174	35.5241	0
	High	GNVGFVFTK	1	1	1	P05388		0	0.001	0.0201	45.04	0.000255363	2	968.516	-4.38468	43.4907	0
	High	GNVGFVFTKEDLTEIR	1	1	1	P05388		0	0.009	0.1043	17.53	0.278151	2	1824.94	-4.67519	56.5387	1
O43719	HIV Tat-specific factor 1 OS=Homo sapiens GN=HTATSF1 PE=1 SV=1 - [HTSF1_HUMAN]	297.358	20.13	1	9	9	10	755	85.8006	4.39893
	A2	Sequence	# PSMs	# Proteins	# Protein Groups	Protein Group Accessions	Modifications	ΔCn	q-Value	PEP	IonScore	Exp Value	Charge	MH+ [Da]	ΔM [ppm]	RT [min]	# Missed Cleavages
	High	sGTNLDGNDEFDEQLR	1	1	1	O43719	N-Term(Acetyl)	0	0	4.816e-09	106.11	9.06153e-11	2	1851.79	-5.72662	48.1539	0
	High	MNAQETATGMAFEEPIDEK	1	1	1	O43719		0	0	2.795e-09	70.4	4.69686e-07	2	2111.92	-2.91291	48.2801	0
	High	QITAQAWDGTTDYQVEETSR	2	1	1	O43719		0	0	7.403e-09	69.02	1.19048e-06	2	2299.04	-1.90294	45.9201	0
	High	TAEEPPQEKAPEPTDAR	1	1	1	O43719		0	0	2.709e-06	58.14	2.03337e-05	2	1865.88	-4.66668	18.3325	1
	High	GDGLccYLKR	1	1	1	O43719	C5(Carbamidomethyl); C6(Carbamidomethyl)	0	0	0.007186	48.43	7.89519e-05	2	1241.57	-6.39367	34.5452	1
	High	TLKNDcEEnGLAK	1	1	1	O43719	C6(Carbamidomethyl); N9(Deamidated)	0	0	0.003215	39.57	0.00098263	2	1492.69	-2.69835	14.7429	1
	High	DPEEADYcIQTLDGR	1	1	1	O43719	C8(Carbamidomethyl)	0	0	0.0006718	24.65	0.012511	2	1781.76	-1.87745	44.61	0
	High	DGDTQTDAGGEPDSLGQQPTDTPYEWDLDKK	1	1	1	O43719		0	0	5.148e-07	20.12	0.0437736	3	3379.46	-3.25248	49.2729	1
	High	FQLKGEYDASK	1	1	1	O43719		0	0.001	0.02628	25.63	0.0281733	3	1285.63	-5.98468	26.6284	1
Q9BUJ2	Heterogeneous nuclear ribonucleoprotein U-like protein 1 OS=Homo sapiens GN=HNRNPUL1 PE=1 SV=2 - [HNRL1_HUMAN]	296.28	17.17	1	9	9	13	856	95.6793	6.91748
	A2	Sequence	# PSMs	# Proteins	# Protein Groups	Protein Group Accessions	Modifications	ΔCn	q-Value	PEP	IonScore	Exp Value	Charge	MH+ [Da]	ΔM [ppm]	RT [min]	# Missed Cleavages
	High	NYILDQTNVYGSAQR	2	1	1	Q9BUJ2		0	0	6.304e-09	82.97	7.74655e-08	2	1741.85	-2.61705	43.901	0
	High	WDVLIQQATQcLNR	1	1	1	Q9BUJ2	C11(Carbamidomethyl)	0	0	2.163e-08	77.31	3.53912e-07	2	1744.87	-3.80927	57.742	0
	High	IGWSLDScSTQLGEEPFSYGYGGTGK	1	1	1	Q9BUJ2	C8(Carbamidomethyl)	0	0	7.139e-10	65.46	2.00535e-06	3	2796.24	-2.28172	59.606	0
	High	YNILGTNAIMDK	1	1	1	Q9BUJ2		0	0	3.84e-06	58.74	1.87792e-05	2	1352.69	-0.0957801	51.4792	0
	High	nYILDQTNVYGSAQR	1	1	1	Q9BUJ2	N1(Deamidated)	0	0	2.756e-05	39.03	0.0017066	2	1742.83	-0.448429	48.2459	0
	High	EALGGQALYPHVLVK	1	1	1	Q9BUJ2		0	0	0.0003335	36.67	0.00195903	2	1594.89	-2.1632	47.2724	0
	High	APQQQPPPQQPPPPQPPPQQPPPPPSYSPAR	2	1	1	Q9BUJ2		0	0	1.32e-11	32.74	0.00848713	3	3328.67	-4.93179	34.3916	0
	High	AIVIcPTDEDLKDR	1	1	1	Q9BUJ2	C5(Carbamidomethyl)	0	0	0.001905	28.1	0.0243939	2	1644.82	-2.08764	37.5147	1
	High	QGAPTSFLPPEASQLKPDR	1	1	1	Q9BUJ2		0	0	0.004899	25.78	0.0425428	2	2039.05	-2.22468	48.8076	0
	High	KAIVIcPTDEDLKDR	1	1	1	Q9BUJ2	C6(Carbamidomethyl)	0	0.001	0.0216	19.35	0.203834	2	1772.92	-0.697057	30.4458	2
	High	YNILGTNAImDK	1	1	1	Q9BUJ2	M10(Oxidation)	0	0.001	0.03474	18.81	0.174267	2	1368.68	-2.26583	44.0135	0
Q01844	RNA-binding protein EWS OS=Homo sapiens GN=EWSR1 PE=1 SV=1 - [EWS_HUMAN]	291.213	7.32	1	3	3	8	656	68.4357	9.33447
	A2	Sequence	# PSMs	# Proteins	# Protein Groups	Protein Group Accessions	Modifications	ΔCn	q-Value	PEP	IonScore	Exp Value	Charge	MH+ [Da]	ΔM [ppm]	RT [min]	# Missed Cleavages
	High	AGDWQcPNPGcGNQNFAWR	1	1	1	Q01844	C6(Carbamidomethyl); C11(Carbamidomethyl)	0	0	2.737e-10	75.48	4.95494e-08	2	2234.92	-3.70277	49.4767	0
	High	GDATVSYEDPPTAK	5	1	1	Q01844		0	0	1.272e-06	65.83	2.18115e-06	2	1450.66	-3.84734	22.3929	0
	High	AAVEWFDGKDFQGSK	1	1	1	Q01844		0	0	1.236e-06	55.09	3.56203e-05	2	1684.79	-2.08505	47.9978	1
	High	AGDWQcPNPGcGnQNFAWR	1	1	1	Q01844	C6(Carbamidomethyl); C11(Carbamidomethyl); N13(Deamidated)	0	0	2.38e-05	35.92	0.000319823	2	2235.91	1.99207	50.1871	0
P25205	DNA replication licensing factor MCM3 OS=Homo sapiens GN=MCM3 PE=1 SV=3 - [MCM3_HUMAN]	290.745	11.63	1	7	7	10	808	90.924	5.77002
	A2	Sequence	# PSMs	# Proteins	# Protein Groups	Protein Group Accessions	Modifications	ΔCn	q-Value	PEP	IonScore	Exp Value	Charge	MH+ [Da]	ΔM [ppm]	RT [min]	# Missed Cleavages
	High	DSEEPFSSVEIQAALSK	1	1	1	P25205		0	0	1.712e-10	105.59	4.01664e-10	2	1836.88	-2.90946	57.709	0
	High	aGTVVLDDVELR	2	1	1	P25205	N-Term(Acetyl)	0	0	5.877e-07	79.54	1.65648e-07	2	1328.7	-1.1644	59.4212	0
	High	GSSGVGLTAAVTTDQETGER	3	1	1	P25205		0	0	2.652e-08	72.92	7.581e-07	2	1935.91	-5.44275	35.5386	0
	High	cSVLAAANPVYGR	1	1	1	P25205	C1(Carbamidomethyl)	0	0	2.1e-05	57.15	3.06476e-05	2	1377.69	-0.193007	40.5803	0
	High	DAQPSFSAEDIAK	1	1	1	P25205		0	0	0.006124	21.39	0.0809608	2	1378.65	-1.12505	39.3856	0
	High	SVDVILDDDLVDK	1	1	1	P25205		0	0.001	0.03348	17.9	0.267599	2	1445.73	-1.99403	54.1643	0
	High	SVDVILDDDLVDKAKPGDR	1	1	1	P25205		0	0.003	0.0646	13.15	0.738363	4	2070.06	-3.90621	47.844	1
P02545	Prelamin-A/C OS=Homo sapiens GN=LMNA PE=1 SV=1 - [LMNA_HUMAN]	285.439	13.4	1	7	7	7	664	74.0947	7.02002
	A2	Sequence	# PSMs	# Proteins	# Protein Groups	Protein Group Accessions	Modifications	ΔCn	q-Value	PEP	IonScore	Exp Value	Charge	MH+ [Da]	ΔM [ppm]	RT [min]	# Missed Cleavages
	High	NSNLVGAAHEELQQSR	1	1	1	P02545		0	0	1.319e-10	86.95	3.27985e-08	2	1752.86	-2.89464	34.5056	0
	High	IDSLSAQLSQLQK	1	1	1	P02545		0	0	3.847e-09	77.23	2.47897e-07	2	1430.79	1.34299	50.151	0
	High	LQEKEDLQELNDR	1	1	1	P02545		0	0	5.18e-07	74.39	5.45873e-07	2	1629.8	-2.41049	27.424	1
	High	EAALSTALSEKR	1	1	1	P02545		0	0	3.695e-06	72.47	8.01229e-07	2	1275.69	-3.9359	26.2603	1
	High	LKDLEALLNSK	1	1	1	P02545		0	0	5.436e-05	48.07	0.00010605	2	1243.72	-1.22423	50.9574	1
	High	TLEGELHDLR	1	1	1	P02545		0	0	0.008307	38.26	0.00185107	2	1182.61	-3.20458	40.7465	0
	High	VAVEEVDEEGKFVR	1	1	1	P02545		0	0	0.004714	33.37	0.00844571	2	1605.81	-2.14971	35.8169	1
Q8WWM7	Ataxin-2-like protein OS=Homo sapiens GN=ATXN2L PE=1 SV=2 - [ATX2L_HUMAN]	281.476	17.58	1	10	10	19	1075	113.304	8.5874
	A2	Sequence	# PSMs	# Proteins	# Protein Groups	Protein Group Accessions	Modifications	ΔCn	q-Value	PEP	IonScore	Exp Value	Charge	MH+ [Da]	ΔM [ppm]	RT [min]	# Missed Cleavages
	High	LQPSSSPENSLDPFPPR	4	1	1	Q8WWM7		0	0	8.744e-07	71.97	1.09595e-06	2	1867.91	-3.09649	48.7241	0
	High	GPPQSPVFEGVYNNSR	2	1	1	Q8WWM7		0	0	6.609e-08	69.33	1.68604e-06	2	1747.84	-2.30472	44.1659	0
	High	ISLAPTDVKELSTK	1	1	1	Q8WWM7		0	0	5.69e-05	49.26	0.000125099	2	1501.84	-2.9632	41.484	1
	High	DKFTDSAIAMNSK	1	1	1	Q8WWM7		0	0	7.051e-05	44.86	0.000346183	2	1427.68	-3.20704	30.8359	1
	High	VPGLQNEQK	2	1	1	Q8WWM7		0	0	0.0009237	42.54	0.000573901	2	1012.54	-5.43345	17.5593	0
	High	VPGLQNEQKR	1	1	1	Q8WWM7		0	0	0.009153	40.52	0.000980307	2	1168.64	-4.2768	14.4864	1
	High	GPPQSPVFEGVYnNSR	2	1	1	Q8WWM7	N13(Deamidated)	0	0	0.0003273	23.31	0.0545991	2	1748.82	-4.96002	43.1915	0
	High	GPHHLDNSSPGPGSEAR	2	1	1	Q8WWM7		0	0	0.0009208	13.8	0.35017	2	1714.79	-0.728856	12.0557	0
	High	SAAPAPISAScPEPPIGSAVPTSSASIPVTSSVSDPGVGSISPASPK	1	1	1	Q8WWM7	C11(Carbamidomethyl)	0	0	9.292e-06	11.3	0.856213	3	4372.17	-3.50723	55.645	0
	High	RPPGGTSPPnGGLPGPLATSAAPPGPPAAASPcLGPVAAAGSGLR	1	1	1	Q8WWM7	N10(Deamidated); C33(Carbamidomethyl)	0	0	1.017e-06	10.84	0.988966	3	4025.05	-4.98167	56.0377	0
	High	LQPSSSPEnSLDPFPPR	1	1	1	Q8WWM7	N9(Deamidated)	0	0.001	0.01703	17.83	0.262882	2	1868.92	7.22126	48.0357	0
	High	FELAVDAVHR	1	1	1	Q8WWM7		0	0.001	0.01369	16.43	0.246848	2	1156.61	-4.31147	39.9095	0
Q09161	Nuclear cap-binding protein subunit 1 OS=Homo sapiens GN=NCBP1 PE=1 SV=1 - [NCBP1_HUMAN]	278.941	12.78	1	9	9	9	790	91.7805	6.43018
	A2	Sequence	# PSMs	# Proteins	# Protein Groups	Protein Group Accessions	Modifications	ΔCn	q-Value	PEP	IonScore	Exp Value	Charge	MH+ [Da]	ΔM [ppm]	RT [min]	# Missed Cleavages
	High	KTcAAQLVSYPGK	1	1	1	Q09161	C3(Carbamidomethyl)	0	0	8.823e-10	87.85	2.69877e-08	2	1422.74	-2.66042	27.1655	1
	High	IFANTESYLK	1	1	1	Q09161		0	0	7.387e-06	70.03	1.22153e-06	2	1185.61	-3.20311	42.2846	0
	High	ANNYNEAVYLVR	1	1	1	Q09161		0	0	7.731e-07	60.47	1.42691e-05	2	1425.71	-0.896585	44.5349	0
	High	SFSHSFSALAK	1	1	1	Q09161		0	0	0.0001993	52.6	7.17151e-05	3	1181.59	-3.68187	34.6063	0
	High	LDTMNTTcVDR	1	1	1	Q09161	C8(Carbamidomethyl)	0	0	1.697e-05	51.37	3.13667e-05	2	1325.58	-2.23293	22.2487	0
	High	cETDGTSVLTPWYK	1	1	1	Q09161	C1(Carbamidomethyl)	0	0	1.478e-07	50.17	8.26987e-05	2	1656.75	-3.8081	53.7095	0
	High	LQEKVESAQSEQK	1	1	1	Q09161		0	0	1.068e-05	48.5	0.000265557	2	1503.76	-1.98224	12.5916	1
	High	ESLKANNYNEAVYLVR	1	1	1	Q09161		0	0.001	0.02109	14.86	0.491515	2	1882.96	-2.04446	44.1446	1
	High	SKATNDEIFSILK	1	1	1	Q09161		0	0.002	0.04326	12.47	0.789904	2	1465.79	-0.687283	55.1995	1
P55265	Double-stranded RNA-specific adenosine deaminase OS=Homo sapiens GN=ADAR PE=1 SV=4 - [DSRAD_HUMAN]	278.795	15.58	1	13	13	18	1226	135.981	8.646
	A2	Sequence	# PSMs	# Proteins	# Protein Groups	Protein Group Accessions	Modifications	ΔCn	q-Value	PEP	IonScore	Exp Value	Charge	MH+ [Da]	ΔM [ppm]	RT [min]	# Missed Cleavages
	High	cFNTLTNSFQPSLLGR	1	1	1	P55265	C1(Carbamidomethyl)	0	0	1.425e-09	85.17	5.06307e-08	2	1854.91	-1.23401	58.1441	0
	High	TAESQTPTPSATSFFSGK	1	1	1	P55265		0	0	9.485e-09	69.31	1.64107e-06	2	1843.87	0.847576	46.8215	0
	High	YLNTNPVGGLLEYAR	1	1	1	P55265		0	0	1.187e-06	66.66	3.80842e-06	2	1679.87	-1.54482	59.2999	0
	High	DMGYGNWISKPQEEK	1	1	1	P55265		0	0	2.119e-06	56.15	2.24461e-05	2	1781.81	-2.2257	43.1897	0
	High	AMTILLEEAK	1	1	1	P55265		0	0	5.738e-05	49.94	0.000149045	2	1118.61	-4.4052	48.494	0
	High	DINAVLIDMER	1	1	1	P55265		0	0	2.383e-05	46.4	0.000339048	2	1288.65	-3.58216	58.7006	0
	High	MGFTEVTPVTGASLR	1	1	1	P55265		0	0	2.409e-05	38.72	0.002088	2	1565.8	-1.43482	50.7508	0
	High	WFPAVcAHSK	1	1	1	P55265	C6(Carbamidomethyl)	0	0	0.007428	32.92	0.00477322	2	1202.57	-3.56362	34.9177	0
	High	FQYcVAVGAQTFPSVSAPSKK	2	1	1	P55265	C4(Carbamidomethyl)	0	0	0.001105	21.4	0.129674	3	2272.14	-1.39408	51.5451	1
	High	NTNSVPETAPAAIPETK	1	1	1	P55265		0	0	0.002321	20.77	0.13233	2	1739.88	-2.63746	31.7098	0
	High	NAEFLTcNIPTSNASnNMVTTEKVENGQEPVIK	4	1	1	P55265	C7(Carbamidomethyl); N16(Deamidated)	0	0	0.0004671	10.09	1.42516	3	3650.73	-1.52657	51.9502	1
	High	NTNSVPETAPAAIPETKR	1	1	1	P55265		0	0.001	0.02887	19.87	0.159195	2	1895.98	-3.73214	26.6046	1
	High	DINAVLIDmER	1	1	1	P55265	M9(Oxidation)	0	0.001	0.01219	18.61	0.23688	2	1304.65	-1.60552	45.0794	0
	High	QEARPEPAR	1	1	1	P55265		0	0.002	0.04469	12.79	0.644371	3	1053.54	-5.24064	8.99677	0
Q8NI27	THO complex subunit 2 OS=Homo sapiens GN=THOC2 PE=1 SV=2 - [THOC2_HUMAN]	272.478	8.73	1	11	11	13	1593	182.659	8.44092
	A2	Sequence	# PSMs	# Proteins	# Protein Groups	Protein Group Accessions	Modifications	ΔCn	q-Value	PEP	IonScore	Exp Value	Charge	MH+ [Da]	ΔM [ppm]	RT [min]	# Missed Cleavages
	High	SLIGcFNLDPNR	1	1	1	Q8NI27	C5(Carbamidomethyl)	0	0	1.143e-06	73.16	7.24588e-07	2	1405.69	-2.6541	56.4633	0
	High	NETYNSHPLLVK	1	1	1	Q8NI27		0	0	1.068e-05	71.09	1.22541e-06	2	1414.73	-1.51762	26.5935	0
	High	VLNLGQALER	1	1	1	Q8NI27		0	0	3.297e-05	62.92	3.36933e-06	2	1112.64	-4.08793	47.6636	0
	High	LDPETLESLGLIK	1	1	1	Q8NI27		0	0	0.0001143	51.69	8.67381e-05	2	1427.8	-2.66393	59.5511	0
	High	NAVASVQnGPGGGPSSSSIGSASK	2	1	1	Q8NI27	N8(Deamidated)	0	0	2.396e-06	46.36	0.000336405	2	2117	-3.04171	26.0373	0
	High	FVELVHQQK	1	1	1	Q8NI27		0	0	0.002696	43.41	0.000458317	2	1127.62	-4.14577	21.8249	0
	High	TPNFSTLLcYDR	1	1	1	Q8NI27	C9(Carbamidomethyl)	0	0	5.397e-05	40.88	0.000836997	2	1486.69	-3.30103	57.7293	0
	High	cIFSAIDAVYcAR	1	1	1	Q8NI27	C1(Carbamidomethyl); C11(Carbamidomethyl)	0	0	0.001071	30.85	0.00616682	2	1545.72	-1.17789	59.1783	0
	High	FYQEPNGETPSSLYR	1	1	1	Q8NI27		0	0	0.0004655	30.15	0.00961221	2	1787.82	-1.37529	40.3636	0
	High	ATGFDGGNKADQLDYENFR	1	1	1	Q8NI27		0	0	0.004717	27.3	0.0122898	2	2117.95	-2.0471	44.2324	1
	High	FYQEPnGETPSSLYR	1	1	1	Q8NI27	N6(Deamidated)	0	0	0.00384	19.78	0.0625917	2	1788.8	-2.19747	41.4338	0
	High	ADQLDYENFR	1	1	1	Q8NI27		0	0.001	0.0242	13.4	0.274253	2	1270.57	-3.77015	41.1772	0
P02533	Keratin, type I cytoskeletal 14 OS=Homo sapiens GN=KRT14 PE=1 SV=4 - [K1C14_HUMAN]	270.936	28.6	6	3	11	12	472	51.5294	5.16064
	A2	Sequence	# PSMs	# Proteins	# Protein Groups	Protein Group Accessions	Modifications	ΔCn	q-Value	PEP	IonScore	Exp Value	Charge	MH+ [Da]	ΔM [ppm]	RT [min]	# Missed Cleavages
	High	GQVGGDVNVEmDAAPGVDLSR	1	1	1	P02533	M11(Oxidation)	0	0	7.735e-12	114.19	4.42036e-11	2	2101.97	-4.30943	42.0087	0
	High	EVATNSELVQSGK	1	2	2	Q04695;P02533		0	0	1.382e-06	86.24	4.19512e-08	2	1361.7	3.37726	18.5575	0
	High	ASLENSLEETKGR	1	2	2	P02533;P08779		0	0	4.818e-05	56.24	3.86237e-05	2	1433.72	-2.25642	26.4348	1
	High	ALEEANADLEVK	1	4	2	P02533;P08779		0	0	4.211e-06	52.11	8.30489e-05	2	1301.66	-2.18654	32.7322	0
	High	GQVGGDVnVEMDAAPGVDLSR	1	1	1	P02533	N8(Deamidated)	0	0	0.000711	33.53	0.00570037	2	2086.98	5.67827	48.4447	0
	High	LASYLDKVR	1	7	4	Q04695;P02533;P08779;P13645		0	0	0.007076	33.45	0.00395374	3	1064.61	-2.70759	29.1387	1
	High	QRPAEIKDYSPYFK	1	1	1	P02533		0	0	0.007274	30.5	0.0135916	2	1741.89	-0.523066	39.1584	1
	High	APSTYGGGLSVSSSR	1	1	1	P02533		0	0	0.00266	28.16	0.0193237	2	1425.69	-4.93401	27.115	0
	High	LEQEIATYR	1	8	3	Q04695;P02533;P08779		0	0	0.009633	23.44	0.0758603	2	1122.57	-4.76165	27.2071	0
	High	TEELNREVATNSELVQSGK	1	2	2	Q04695;P02533		0	0	0.001942	22.79	0.0881079	2	2104.04	-3.34402	34.1855	1
	High	GScGIGGGIGGGSSR	1	2	2	P02533;P08779	C3(Carbamidomethyl)	0	0.001	0.01252	12.03	0.560819	2	1278.58	-3.23546	18.6346	0
	High	EVATnSELVQSGKSEISELRR	1	2	2	Q04695;P02533	N5(Deamidated)	0	0.009	0.1066	14.97	0.453748	3	2333.21	6.07489	45.8565	2
O60825	6-phosphofructo-2-kinase/fructose-2,6-bisphosphatase 2 OS=Homo sapiens GN=PFKFB2 PE=1 SV=2 - [F262_HUMAN]	270.843	15.64	2	7	7	7	505	58.4397	8.38232
	A2	Sequence	# PSMs	# Proteins	# Protein Groups	Protein Group Accessions	Modifications	ΔCn	q-Value	PEP	IonScore	Exp Value	Charge	MH+ [Da]	ΔM [ppm]	RT [min]	# Missed Cleavages
	High	sGASSSEQNNNSYETK	1	1	1	O60825	N-Term(Acetyl)	0	0	1.529e-10	107.53	4.06189e-11	2	1744.72	-3.24866	15.8056	0
	High	TIQTAESLGVPYEQWK	1	1	1	O60825		0	0	9.613e-11	93.04	8.74002e-09	2	1849.93	-2.22637	53.9021	0
	High	FLEEQEITDLK	1	1	1	O60825		0	0	2.926e-07	74.85	4.97558e-07	2	1364.69	-1.83863	49.2052	0
	High	KFLEEQEITDLK	1	1	1	O60825		0	0	4.181e-05	49.19	0.000204254	2	1492.79	-2.49813	44.1011	1
	High	YLNWIGVPTK	1	2	1	O60825		0	0	0.00245	34.96	0.00477135	2	1190.65	-2.62644	55.384	0
	High	YPEEFALRDQEK	1	1	1	O60825		0	0	0.003991	28.43	0.0185896	2	1524.72	-5.76669	34.5427	1
	High	DmILNFAEQNSFK	1	1	1	O60825	M2(Oxidation)	0	0	0.004629	23.52	0.0444631	2	1572.73	-3.16358	55.0656	0
O75533	Splicing factor 3B subunit 1 OS=Homo sapiens GN=SF3B1 PE=1 SV=3 - [SF3B1_HUMAN]	270.751	8.97	1	11	11	19	1304	145.738	7.09326
	A2	Sequence	# PSMs	# Proteins	# Protein Groups	Protein Group Accessions	Modifications	ΔCn	q-Value	PEP	IonScore	Exp Value	Charge	MH+ [Da]	ΔM [ppm]	RT [min]	# Missed Cleavages
	High	VVnGAAASQPPSKR	3	1	1	O75533	N3(Deamidated)	0	0	7.604e-06	61.38	9.06086e-06	2	1382.74	-2.0538	11.3694	1
	High	VVNGAAASQPPSKR	1	1	1	O75533		0	0	2.657e-05	52.47	5.9172e-05	2	1381.75	-2.49176	10.3597	1
	High	DTPGHGSGWAETPR	2	1	1	O75533		0	0	4.143e-06	51.31	4.40065e-05	2	1467.65	-5.08783	18.7506	0
	High	GGDSIGETPTPGASKR	1	1	1	O75533		0	0	0.0002032	41.68	0.00100183	2	1529.76	1.31399	16.6763	1
	High	AIVNVIGMHK	2	1	1	O75533		0	0	0.0007674	39.71	0.000684195	2	1081.61	-4.53412	34.9377	0
	High	NRPLSDEELDAMFPEGYK	1	1	1	O75533		0	0	6.671e-06	38.48	0.00170287	2	2110.97	-4.49587	55.8081	0
	High	VVnGAAASQPPSK	3	1	1	O75533	N3(Deamidated)	0	0	0.001869	34.61	0.00430695	2	1226.64	-1.68074	12.9481	0
	High	ATVNTFGYIAK	1	1	1	O75533		0	0	0.002552	30.5	0.0115863	2	1184.63	-3.20475	40.9668	0
	High	AIVNVIGmHK	1	1	1	O75533	M8(Oxidation)	0	0	0.003692	29.63	0.0113249	2	1097.61	-3.61655	26.5356	0
	High	LLVDVDESTLSPEEQKER	1	1	1	O75533		0	0	0.0002833	29.07	0.0230416	2	2087.04	-2.58827	43.9371	1
	High	TDRGGDSIGETPTPGASK	1	1	1	O75533		0	0	0.001762	28.18	0.0186267	2	1745.83	2.57815	18.2433	1
	High	IVDDLKDEAEQYR	1	1	1	O75533		0	0	0.001976	25.82	0.0399273	2	1593.77	-1.76225	36.9914	1
	High	LLVDVDESTLSPEEQK	1	1	1	O75533		0	0	0.0001324	17.37	0.303248	2	1801.91	0.752138	48.1185	0
P05787	Keratin, type II cytoskeletal 8 OS=Homo sapiens GN=KRT8 PE=1 SV=7 - [K2C8_HUMAN]	270.567	18.63	8	5	8	9	483	53.6711	5.59229
	A2	Sequence	# PSMs	# Proteins	# Protein Groups	Protein Group Accessions	Modifications	ΔCn	q-Value	PEP	IonScore	Exp Value	Charge	MH+ [Da]	ΔM [ppm]	RT [min]	# Missed Cleavages
	High	SLDMDSIIAEVK	1	1	1	P05787		0	0	6.002e-07	80.16	1.79754e-07	2	1320.67	-1.43561	59.042	0
	High	LEGLTDEINFLR	2	1	1	P05787		0	0	5.018e-06	69.65	1.63673e-06	2	1419.74	-2.43631	59.5041	0
	High	ASLEAAIADAEQR	1	1	1	P05787		0	0	4.864e-07	67.04	2.72822e-06	2	1344.67	-3.26711	50.4324	0
	High	LQAEIEGLKGQR	1	1	1	P05787		0	0	5.895e-05	57.96	1.75152e-05	2	1341.75	-1.62163	27.1668	1
	High	FASFIDKVR	1	17	6	P35908;P05787;P48668;P02538;P13647;Q7Z794		0	0	0.001422	32.71	0.00458106	3	1082.6	-2.38909	40.2791	1
	High	KLLEGEESR	1	5	2	P08670;P05787		0	0.001	0.0158	51.62	0.000149438	2	1060.56	-4.34477	14.0279	1
	High	DVDEAYMNKVELESR	1	1	1	P05787		0	0.001	0.0339	13.69	0.446803	2	1797.83	-1.42378	42.3487	1
	High	YEDEINKR	1	11	7	P04264;P35908;P05787;P02538;P48668;P13647;Q7Z794		0	0.002	0.04312	30.09	0.0121947	3	1066.51	-3.5573	13.3145	1
O14979	Heterogeneous nuclear ribonucleoprotein D-like OS=Homo sapiens GN=HNRNPDL PE=1 SV=3 - [HNRDL_HUMAN]	270.43	21.43	1	7	7	7	420	46.4091	9.56885
	A2	Sequence	# PSMs	# Proteins	# Protein Groups	Protein Group Accessions	Modifications	ΔCn	q-Value	PEP	IonScore	Exp Value	Charge	MH+ [Da]	ΔM [ppm]	RT [min]	# Missed Cleavages
	High	FGEVVDcTIKTDPVTGR	1	1	1	O14979	C7(Carbamidomethyl)	0	0	4.454e-10	95.97	4.69185e-09	2	1893.93	-1.37343	41.5315	1
	High	VFVGGLSPDTSEEQIK	1	1	1	O14979		0	0	1.953e-09	74.87	5.73473e-07	2	1705.87	1.59551	45.1383	0
	High	MFIGGLSWDTSK	1	1	1	O14979		0	0	4.436e-06	68.72	1.4099e-06	2	1341.65	-1.92326	58.1863	0
	High	DAASVDKVLELK	1	1	1	O14979		0	0	2.206e-06	68.12	2.36651e-06	2	1287.71	-1.35013	44.7022	1
	High	GFcFITYTDEEPVKK	1	1	1	O14979	C3(Carbamidomethyl)	0	0	1.976e-07	54.58	4.58064e-05	2	1833.87	-3.85254	51.3149	1
	High	DAASVDKVLELKEHK	1	1	1	O14979		0	0	0.001421	18.98	0.137856	4	1681.91	-3.41315	33.0105	2
	High	QLAPLLPSLAPSSAR	1	1	1	O14979		0	0	0.004299	18	0.0784522	2	1520.87	-4.74678	56.5523	0
Q92945	Far upstream element-binding protein 2 OS=Homo sapiens GN=KHSRP PE=1 SV=4 - [FUBP2_HUMAN]	269.67	10.97	1	6	6	9	711	73.07	7.29834
	A2	Sequence	# PSMs	# Proteins	# Protein Groups	Protein Group Accessions	Modifications	ΔCn	q-Value	PEP	IonScore	Exp Value	Charge	MH+ [Da]	ΔM [ppm]	RT [min]	# Missed Cleavages
	High	IGGDAATTVNNSTPDFGFGGQK	1	1	1	Q92945		0	0	6.002e-10	89.71	1.38977e-08	2	2154	-3.33247	47.2246	0
	High	AINQQTGAFVEISR	2	1	1	Q92945		0	0	8.045e-09	82.21	9.37831e-08	2	1533.8	-1.59288	41.6123	0
	High	MILIQDGSQNTNVDKPLR	1	1	1	Q92945		0	0	2.19e-07	66.81	3.05378e-06	2	2042.07	-2.09585	41.5352	0
	High	IGGDAATTVnNSTPDFGFGGQKR	2	1	1	Q92945	N10(Deamidated)	0	0	1.128e-12	64.56	5.7391e-06	3	2311.1	4.15434	42.8962	1
	High	GSPQQIDHAK	1	1	1	Q92945		0	0	0.0004135	57.2	2.35324e-05	2	1080.54	-3.41766	9.23562	0
	High	VQISPDSGGLPER	1	1	1	Q92945		0	0	0.006971	20.55	0.130836	2	1354.69	-3.58718	32.2623	0
	High	AInQQTGAFVEISR	1	1	1	Q92945	N3(Deamidated)	0	0	0.004227	19.43	0.213227	2	1534.78	-4.06218	43.6596	0
P02768	Serum albumin OS=Homo sapiens GN=ALB PE=1 SV=2 - [ALBU_HUMAN]	268.007	6.57	1	4	4	13	609	69.3215	6.27783
	A2	Sequence	# PSMs	# Proteins	# Protein Groups	Protein Group Accessions	Modifications	ΔCn	q-Value	PEP	IonScore	Exp Value	Charge	MH+ [Da]	ΔM [ppm]	RT [min]	# Missed Cleavages
	High	KVPQVSTPTLVEVSR	6	1	1	P02768		0	0	2.46e-06	77.13	1.09408e-07	2	1639.94	-1.35787	41.3643	1
	High	QNcELFEQLGEYK	1	1	1	P02768	C3(Carbamidomethyl)	0	0	8.141e-05	43.8	0.000389773	2	1657.76	2.15224	55.6719	0
	High	VPQVSTPTLVEVSR	1	1	1	P02768		0	0	0.0009295	35.04	0.00296096	2	1511.84	1.35261	45.1064	0
	High	YIcENQDSISSK	4	1	1	P02768	C3(Carbamidomethyl)	0	0	0.003624	24.08	0.023255	2	1443.64	-1.30987	19.8693	0
	High	YIcEnQDSISSK	1	1	1	P02768	C3(Carbamidomethyl); N5(Deamidated)	0	0.001	0.03094	21.64	0.0311897	2	1444.62	-3.25747	19.3253	0
P0DMV8	Heat shock 70 kDa protein 1A OS=Homo sapiens GN=HSPA1A PE=1 SV=1 - [HS71A_HUMAN]	266.031	15.76	2	7	9	11	641	70.009	5.65576
	A2	Sequence	# PSMs	# Proteins	# Protein Groups	Protein Group Accessions	Modifications	ΔCn	q-Value	PEP	IonScore	Exp Value	Charge	MH+ [Da]	ΔM [ppm]	RT [min]	# Missed Cleavages
	High	IINEPTAAAIAYGLDR	1	2	1	P0DMV8		0	0	8.38e-08	71.47	1.10492e-06	2	1687.9	-0.738916	56.6405	0
	High	DAGVIAGLNVLR	1	2	1	P0DMV8		0	0	6.984e-06	62.07	5.09113e-06	2	1197.69	-3.63188	56.6815	0
	High	ITITNDKGR	1	5	3	P54652;P11142;P0DMV8		0	0	0.001565	58.04	2.71673e-05	2	1017.57	-3.30696	13.1481	1
	High	TTPSYVAFTDTER	2	6	3	P54652;P11142;P0DMV8		0	0	1.023e-05	52.78	5.53591e-05	2	1487.7	-2.76948	42.7844	0
	High	NALESYAFNMK	1	2	1	P0DMV8		0	0	5.108e-05	49.72	7.67949e-05	2	1287.6	-3.82631	51.1425	0
	High	FEELcSDLFR	1	3	1	P0DMV8	C5(Carbamidomethyl)	0	0	0.0001255	47.12	0.000126158	2	1315.59	-3.31968	56.2501	0
	High	NALESYAFNmK	1	2	1	P0DMV8	M10(Oxidation)	0	0	0.00455	26.09	0.0148852	2	1303.59	-3.90518	42.049	0
	High	NQVALNPQNTVFDAK	1	1	1	P0DMV8		0	0	0.0009212	24.73	0.0528323	2	1658.84	-6.59412	43.6735	0
	High	AQIHDLVLVGGSTR	1	1	1	P0DMV8		0	0	0.003856	24.61	0.0366696	2	1465.81	-2.19247	40.0406	0
	High	NQVALNPQNTVFDAKR	1	1	1	P0DMV8		0	0	0.001445	20.85	0.126214	2	1814.95	-2.35296	39.7567	1
Q13573	SNW domain-containing protein 1 OS=Homo sapiens GN=SNW1 PE=1 SV=1 - [SNW1_HUMAN]	265.073	14.74	1	6	6	7	536	61.4565	9.5249
	A2	Sequence	# PSMs	# Proteins	# Protein Groups	Protein Group Accessions	Modifications	ΔCn	q-Value	PEP	IonScore	Exp Value	Charge	MH+ [Da]	ΔM [ppm]	RT [min]	# Missed Cleavages
	High	YTPSQQGVAFNSGAK	1	1	1	Q13573		0	0	9.439e-08	82.53	7.39973e-08	2	1554.75	-2.0832	26.729	0
	High	DISEVIALGVPNPR	1	1	1	Q13573		0	0	5.18e-08	70.8	1.00228e-06	2	1479.81	-2.27818	58.0148	0
	High	LAEALYIADRK	1	1	1	Q13573		0	0	2.876e-06	67.04	2.13513e-06	2	1262.71	-3.38085	34.6186	1
	High	GLQTVHINENFAK	1	1	1	Q13573		0	0	7.391e-08	63.85	5.83118e-06	2	1470.77	-0.626021	38.7784	0
	High	NLDKDMYGDDLEAR	1	1	1	Q13573		0	0	6.583e-07	59.66	6.54268e-06	2	1654.73	-2.71182	34.6259	1
	High	AADKLAPAQYIR	1	1	1	Q13573		0	0	4.368e-05	38.78	0.00180773	2	1316.73	-2.74018	32.9108	1
	High	YTPSQQGVAFnSGAK	1	1	1	Q13573	N11(Deamidated)	0	0.002	0.04012	14.57	0.415477	2	1555.74	-1.38033	28.7847	0
A0A075B6S2	Immunoglobulin kappa variable 2D-29 OS=Homo sapiens GN=IGKV2D-29 PE=3 SV=1 - [KVD29_HUMAN]	263.694	16.67	7	2	2	7	120	13.1347	7.12256
	A2	Sequence	# PSMs	# Proteins	# Protein Groups	Protein Group Accessions	Modifications	ΔCn	q-Value	PEP	IonScore	Exp Value	Charge	MH+ [Da]	ΔM [ppm]	RT [min]	# Missed Cleavages
	High	FSGSGSGTDFTLK	4	7	1	A0A075B6S2		0	0	2.412e-09	97.15	1.96608e-09	2	1303.61	-3.67392	37.3189	0
	High	FSGVPDRFSGSGSGTDFTLK	3	3	1	A0A075B6S2		0	0	2.277e-11	84.08	5.33498e-08	2	2061.99	-1.12132	49.9767	1
P14866	Heterogeneous nuclear ribonucleoprotein L OS=Homo sapiens GN=HNRNPL PE=1 SV=2 - [HNRPL_HUMAN]	262.173	25.98	1	8	8	14	589	64.0924	8.22119
	A2	Sequence	# PSMs	# Proteins	# Protein Groups	Protein Group Accessions	Modifications	ΔCn	q-Value	PEP	IonScore	Exp Value	Charge	MH+ [Da]	ΔM [ppm]	RT [min]	# Missed Cleavages
	High	ASLnGADIYSGccTLK	3	1	1	P14866	N4(Deamidated); C12(Carbamidomethyl); C13(Carbamidomethyl)	0	0	1.105e-09	79.43	7.81071e-08	2	1730.77	-1.10349	42.3327	0
	High	ASLNGADIYSGccTLK	1	1	1	P14866	C12(Carbamidomethyl); C13(Carbamidomethyl)	0	0	1.717e-08	76.33	2.09528e-07	2	1729.79	-0.535393	41.8351	0
	High	LKTDNAGDQHGGGGGGGGGAGAAGGGGGGENYDDPHK	1	1	1	P14866		0	0	5.072e-13	52.96	2.45325e-05	4	3222.41	7.2681	14.5805	1
	High	nGVQAMVEFDSVQSAQR	1	1	1	P14866	N1(Deamidated)	0	0	2.937e-05	38.87	0.0014269	2	1866.87	0.202915	55.1831	0
	High	TDNAGDQHGGGGGGGGGAGAAGGGGGGENYDDPHK	1	1	1	P14866		0	0	2.899e-08	38.2	0.000150998	4	2981.2	-2.27014	13.5852	0
	High	SKPGAAMVEMADGYAVDR	1	1	1	P14866		0	0	2.589e-05	37.5	0.00188498	2	1867.86	-3.11866	47.0894	0
	High	NGVQAMVEFDSVQSAQR	1	1	1	P14866		0	0	7.511e-06	32.93	0.00651944	2	1865.88	-2.47544	49.9505	0
	High	LNVFKNDQDTWDYTNPNLSGQGDPGSNPNKR	1	1	1	P14866		0	0	2.325e-06	20.42	0.111662	3	3491.62	-1.14036	49.4058	2
	High	QPAIMPGQSYGLEDGScSYK	1	1	1	P14866	C17(Carbamidomethyl)	0	0.001	0.03793	15	0.202386	2	2187.97	-1.03251	45.4762	0
	High	AITHLnNNFMFGQK	3	1	1	P14866	N6(Deamidated)	0	0.001	0.024	13.7	0.639869	2	1635.79	-0.304548	47.5652	0
Q8IX01	SURP and G-patch domain-containing protein 2 OS=Homo sapiens GN=SUGP2 PE=1 SV=2 - [SUGP2_HUMAN]	262.08	10.63	1	7	7	7	1082	120.132	7.28369
	A2	Sequence	# PSMs	# Proteins	# Protein Groups	Protein Group Accessions	Modifications	ΔCn	q-Value	PEP	IonScore	Exp Value	Charge	MH+ [Da]	ΔM [ppm]	RT [min]	# Missed Cleavages
	High	ITQETFDAVLQEK	1	1	1	Q8IX01		0	0	6.327e-09	94.15	6.32653e-09	2	1521.78	-0.636918	50.7228	0
	High	ATTGTQTLLSSGTR	1	1	1	Q8IX01		0	0	1.786e-07	83.62	6.60456e-08	2	1393.72	-3.24375	27.2972	0
	High	ALNIVDQEGSLLGK	1	1	1	Q8IX01		0	0	6.54e-07	63.75	6.05134e-06	2	1456.8	-2.23121	53.1758	0
	High	AWLVSSGcPLQVK	1	1	1	Q8IX01	C8(Carbamidomethyl)	0	0	2.833e-05	51.96	9.64745e-05	2	1444.76	-2.61852	52.4054	0
	High	ALNIVDQEGSLLGKGETQGLLTAK	1	1	1	Q8IX01		0	0	2.94e-10	51.59	4.7153e-05	3	2455.34	0.644227	57.3068	1
	High	SEGSTPADGLPGEAAEDDLAGAPALSQASSGTcFPR	1	1	1	Q8IX01	C33(Carbamidomethyl)	0	0	8.408e-11	35.98	0.00194308	3	3489.56	-2.72659	56.6692	0
	High	DYDVDHPGEADSVLR	1	1	1	Q8IX01		0	0.001	0.02651	16.12	0.180814	2	1687.75	-3.24544	36.6442	0
Q9Y4W2	Ribosomal biogenesis protein LAS1L OS=Homo sapiens GN=LAS1L PE=1 SV=2 - [LAS1L_HUMAN]	261.18	10.76	1	6	6	8	734	83.0128	4.729
	A2	Sequence	# PSMs	# Proteins	# Protein Groups	Protein Group Accessions	Modifications	ΔCn	q-Value	PEP	IonScore	Exp Value	Charge	MH+ [Da]	ΔM [ppm]	RT [min]	# Missed Cleavages
	High	GALQGSAWQVSSEDVR	1	1	1	Q9Y4W2		0	0	4.463e-10	85.4	4.44141e-08	2	1689.82	-1.1747	43.2227	0
	High	MVEScLGSPcWASPQLLR	1	1	1	Q9Y4W2	C5(Carbamidomethyl); C10(Carbamidomethyl)	0	0	2.439e-10	80.04	1.16918e-07	2	2090.98	-2.28447	57.7647	0
	High	LFNcSASLDWPR	2	1	1	Q9Y4W2	C4(Carbamidomethyl)	0	0	3.837e-07	64.17	4.23021e-06	2	1465.69	0.536113	55.2362	0
	High	SGNELPLAVASTADLIR	1	1	1	Q9Y4W2		0	0	4.972e-08	61.49	8.76329e-06	2	1726.93	-1.95722	59.509	0
	High	LLDVTGGLGTDELR	1	1	1	Q9Y4W2		0	0	9.546e-06	49.72	0.000185054	2	1458.77	-6.34357	53.3337	0
	High	SRSGNELPLAVASTADLIR	1	1	1	Q9Y4W2		0	0	0.0001432	22.77	0.0639419	3	1970.06	-2.85424	57.6927	1
	High	SRSGnELPLAVASTADLIR	1	1	1	Q9Y4W2	N5(Deamidated)	0	0.004	0.0723	14.91	0.40679	3	1971.06	3.92503	57.725	1
O95714	E3 ubiquitin-protein ligase HERC2 OS=Homo sapiens GN=HERC2 PE=1 SV=2 - [HERC2_HUMAN]	261.027	2.3	1	8	8	9	4834	526.895	6.27783
	A2	Sequence	# PSMs	# Proteins	# Protein Groups	Protein Group Accessions	Modifications	ΔCn	q-Value	PEP	IonScore	Exp Value	Charge	MH+ [Da]	ΔM [ppm]	RT [min]	# Missed Cleavages
	High	TGSPLSLNLAEPVWK	2	1	1	O95714		0	0	1.859e-08	79.55	1.43638e-07	2	1611.87	-1.7221	59.3011	0
	High	INEPGQSAVFcGR	1	1	1	O95714	C11(Carbamidomethyl)	0	0	3.829e-08	64.32	4.3085e-06	2	1434.68	0.082059	32.6986	0
	High	SAQGTSAPLLPLLQR	1	1	1	O95714		0	0	2.264e-05	44.2	0.000243321	2	1551.88	-2.26033	58.1478	0
	High	NcDDFDFcETcFK	1	1	1	O95714	C2(Carbamidomethyl); C8(Carbamidomethyl); C11(Carbamidomethyl)	0	0	2.208e-05	42.48	5.63599e-05	2	1757.63	0.890207	52.0785	0
	High	SVVTGDVHGTPATK	1	1	1	O95714		0	0	0.0002382	39.98	0.00124572	2	1368.72	5.26802	16.6514	0
	High	LGLGISSGTVPIPR	1	1	1	O95714		0	0	0.0009335	30.55	0.00255504	2	1366.8	-2.50499	52.9722	0
	High	YLTLPQDNELAIDLR	1	1	1	O95714		0	0	0.004949	17.54	0.30306	2	1773.93	-3.47074	58.7487	0
	High	SSGISLPPVDKK	1	1	1	O95714		0	0.001	0.03301	28.9	0.0120451	2	1227.69	-2.1938	27.6261	1
Q15717	ELAV-like protein 1 OS=Homo sapiens GN=ELAVL1 PE=1 SV=2 - [ELAV1_HUMAN]	259.605	20.55	1	5	5	10	326	36.0692	9.17334
	A2	Sequence	# PSMs	# Proteins	# Protein Groups	Protein Group Accessions	Modifications	ΔCn	q-Value	PEP	IonScore	Exp Value	Charge	MH+ [Da]	ΔM [ppm]	RT [min]	# Missed Cleavages
	High	SLFSSIGEVESAK	2	1	1	Q15717		0	0	3.898e-07	77.93	1.82003e-07	2	1353.69	-2.04187	55.4322	0
	High	VLVDQTTGLSR	1	1	1	Q15717		0	0	8.287e-06	70.65	1.50674e-06	2	1188.66	-2.63519	28.7549	0
	High	NVALLSQLYHSPAR	2	1	1	Q15717		0	0	1.258e-07	63.92	4.82555e-06	2	1568.85	-0.689814	51.6327	0
	High	TNLIVNYLPQNMTQDELR	1	1	1	Q15717		0	0	2.539e-08	58.28	2.79356e-05	2	2162.09	-0.112571	59.0724	0
	High	TNLIVNYLPQNmTQDELR	1	1	1	Q15717	M12(Oxidation)	0	0	6.51e-08	50.44	0.000176663	2	2178.08	-3.15743	56.3069	0
	High	DANLYISGLPR	2	1	1	Q15717		0	0	0.0006729	45.23	0.000556345	2	1218.65	-1.91028	49.3571	0
	High	TNLIVnYLPQNmTQDELR	1	1	1	Q15717	N6(Deamidated); M12(Oxidation)	0	0.003	0.05085	18.16	0.290238	2	2179.08	5.17391	56.2464	0
P78563	Double-stranded RNA-specific editase 1 OS=Homo sapiens GN=ADARB1 PE=1 SV=1 - [RED1_HUMAN]	258.611	9.58	1	5	5	6	741	80.7133	9.01221
	A2	Sequence	# PSMs	# Proteins	# Protein Groups	Protein Group Accessions	Modifications	ΔCn	q-Value	PEP	IonScore	Exp Value	Charge	MH+ [Da]	ΔM [ppm]	RT [min]	# Missed Cleavages
	High	SNASIQTWDGVLQGER	2	1	1	P78563		0	0	2.502e-09	89.49	1.69253e-08	2	1760.86	-0.711718	53.6978	0
	High	GLALNDcHAEIISR	1	1	1	P78563	C7(Carbamidomethyl)	0	0	1.171e-08	80.7	1.23841e-07	2	1568.78	-1.75368	38.2281	0
	High	FGDLTDNFSSPHAR	1	1	1	P78563		0	0	3.281e-07	74.89	2.52985e-07	2	1563.71	-4.00416	39.3667	0
	High	VLAGVVMTTGTDVK	1	1	1	P78563		0	0	1.567e-06	64.59	4.77862e-06	2	1390.76	-2.51326	41.8406	0
	High	YDFLSESGESHAK	1	1	1	P78563		0	0.001	0.03646	12.63	0.308353	2	1469.65	-2.17103	34.2077	0
Q10570	Cleavage and polyadenylation specificity factor subunit 1 OS=Homo sapiens GN=CPSF1 PE=1 SV=2 - [CPSF1_HUMAN]	257.956	4.09	1	4	4	6	1443	160.782	6.40479
	A2	Sequence	# PSMs	# Proteins	# Protein Groups	Protein Group Accessions	Modifications	ΔCn	q-Value	PEP	IonScore	Exp Value	Charge	MH+ [Da]	ΔM [ppm]	RT [min]	# Missed Cleavages
	High	VLVDSSFGQPTTQGEAR	2	1	1	Q10570		0	0	3.445e-11	107.54	3.14513e-10	2	1791.89	-1.02	38.1815	0
	High	VYAVATSTNTPcAR	2	1	1	Q10570	C12(Carbamidomethyl)	0	0	3.892e-06	60.95	1.0928e-05	2	1510.73	-3.98989	19.0661	0
	High	SSFLPSYIIDVR	1	1	1	Q10570		0	0	5.252e-06	60.71	1.14215e-05	2	1396.75	-0.278934	59.9098	0
	High	ESLAEEHEGLVGEGQR	1	1	1	Q10570		0	0	0.0002206	21.72	0.0747004	2	1739.81	-2.9846	27.0648	0
O95486	Protein transport protein Sec24A OS=Homo sapiens GN=SEC24A PE=1 SV=2 - [SC24A_HUMAN]	256.851	11.34	1	8	8	8	1093	119.674	7.66455
	A2	Sequence	# PSMs	# Proteins	# Protein Groups	Protein Group Accessions	Modifications	ΔCn	q-Value	PEP	IonScore	Exp Value	Charge	MH+ [Da]	ΔM [ppm]	RT [min]	# Missed Cleavages
	High	VDNLSDEGALNISDR	1	1	1	O95486		0	0	6.377e-10	98.84	1.49557e-09	2	1617.77	-2.04926	41.9017	0
	High	VNDVPEEFLYNPLTR	1	1	1	O95486		0	0	9.68e-09	89.86	1.94676e-08	2	1805.9	-2.36769	59.7373	0
	High	cTLTSIPQTQALLNK	1	1	1	O95486	C1(Carbamidomethyl)	0	0	2.44e-06	65.19	4.35876e-06	2	1687.9	-1.78583	49.6926	0
	High	SSVLSNQQPGLmVPFSLR	1	1	1	O95486	M12(Oxidation)	0	0	6.739e-06	44.6	0.000606789	2	1976.02	-2.18298	57.7841	0
	High	TIPQPPILQLSVEK	1	1	1	O95486		0	0	0.001082	34.42	0.00133722	2	1562.91	-3.0989	57.7078	0
	High	MSVFQTQLPTLGVGALKPR	1	1	1	O95486		0	0	3.563e-06	30.4	0.00725049	3	2043.14	-2.59327	59.3097	0
	High	TLETQSALGPALQAAFK	1	1	1	O95486		0	0	0.001761	22.68	0.0736432	2	1745.94	-3.72071	58.0893	0
	High	ANFLQNMIEDR	1	1	1	O95486		0	0	0.005433	21.59	0.0981198	2	1350.64	-1.8898	59.1439	0
Q9HCS7	Pre-mRNA-splicing factor SYF1 OS=Homo sapiens GN=XAB2 PE=1 SV=2 - [SYF1_HUMAN]	255.265	7.6	1	5	5	6	855	99.9464	6.22705
	A2	Sequence	# PSMs	# Proteins	# Protein Groups	Protein Group Accessions	Modifications	ΔCn	q-Value	PEP	IonScore	Exp Value	Charge	MH+ [Da]	ΔM [ppm]	RT [min]	# Missed Cleavages
	High	LSPESAEEYIEYLK	1	1	1	Q9HCS7		0	0	4.52e-09	90.09	1.42516e-08	2	1670.82	0.557111	59.2352	0
	High	AIYSFcSQIcDPR	1	1	1	Q9HCS7	C6(Carbamidomethyl); C10(Carbamidomethyl)	0	0	2.457e-07	84.22	2.3085e-08	2	1616.72	-0.665448	47.9313	0
	High	DLFEQALDGcPPK	1	1	1	Q9HCS7	C10(Carbamidomethyl)	0	0	8.806e-06	56.37	2.19141e-05	2	1489.7	-2.43745	54.8328	0
	High	AEYFDGSEPVQNR	1	1	1	Q9HCS7		0	0	4.881e-05	44.75	0.000204329	2	1511.67	-1.59932	30.9394	0
	High	FYEDnGQLDDAR	1	1	1	Q9HCS7	N5(Deamidated)	0	0	5.012e-05	44.58	7.31508e-05	2	1443.6	-3.29422	30.1963	0
	High	FYEDNGQLDDAR	1	1	1	Q9HCS7		0	0	6.106e-05	38.75	0.000506738	2	1442.62	-1.85296	29.8386	0
P11387	DNA topoisomerase 1 OS=Homo sapiens GN=TOP1 PE=1 SV=2 - [TOP1_HUMAN]	254.168	12.68	1	9	9	12	765	90.6689	9.30518
	A2	Sequence	# PSMs	# Proteins	# Protein Groups	Protein Group Accessions	Modifications	ΔCn	q-Value	PEP	IonScore	Exp Value	Charge	MH+ [Da]	ΔM [ppm]	RT [min]	# Missed Cleavages
	High	TYNASITLQQQLK	3	1	1	P11387		0	0	1.545e-07	69.12	1.66548e-06	2	1507.81	-2.71961	42.2827	0
	High	LEEEEDGKLK	1	1	1	P11387		0	0	0.0005715	51.09	0.000116705	2	1189.59	-3.15345	14.6584	1
	High	AVAILcNHQR	1	1	1	P11387	C6(Carbamidomethyl)	0	0	0.0003468	49.57	0.000146842	2	1181.62	-3.15015	18.5716	0
	High	KLEEEEDGKLK	1	1	1	P11387		0	0	0.00235	48.13	0.000302247	2	1317.69	-2.66108	13.6005	2
	High	LEVQATDREENK	1	1	1	P11387		0	0	0.009093	34.17	0.00639317	2	1431.72	7.98926	14.753	1
	High	EMTNEEKNIITNLSK	1	1	1	P11387		0	0	0.0004591	32.11	0.0107041	2	1763.88	-0.290591	47.9325	1
	High	GPVFAPPYEPLPENVK	1	1	1	P11387		0	0	0.001089	17.75	0.236711	2	1753.92	-0.190595	54.6965	0
	High	ITVAWcKK	2	1	1	P11387	C6(Carbamidomethyl)	0	0.001	0.03469	40.06	0.00112436	2	1005.55	-4.01108	26.5381	1
	High	IMPEDIIINcSK	1	1	1	P11387	C10(Carbamidomethyl)	0	0.003	0.04918	16.5	0.345882	2	1432.71	-3.20167	51.9471	0
P30050	60S ribosomal protein L12 OS=Homo sapiens GN=RPL12 PE=1 SV=1 - [RL12_HUMAN]	251.831	36.36	1	4	4	6	165	17.8075	9.42236
	A2	Sequence	# PSMs	# Proteins	# Protein Groups	Protein Group Accessions	Modifications	ΔCn	q-Value	PEP	IonScore	Exp Value	Charge	MH+ [Da]	ΔM [ppm]	RT [min]	# Missed Cleavages
	High	EILGTAQSVGcNVDGR	2	1	1	P30050	C11(Carbamidomethyl)	0	0	2.862e-11	110.64	1.25995e-10	2	1675.8	-1.72611	36.7744	0
	High	QAQIEVVPSASALIIK	1	1	1	P30050		0	0	5.691e-09	75.04	1.04965e-07	2	1666.97	-3.26936	56.9834	0
	High	IGPLGLSPK	2	1	1	P30050		0	0	0.002878	46.27	2.59653e-05	2	881.543	-3.19908	37.7073	0
	High	HPHDIIDDINSGAVEcPAS	1	1	1	P30050	C16(Carbamidomethyl)	0	0	0.007532	22.04	0.0465754	2	2046.92	0.59216	45.9053	0
P46940	Ras GTPase-activating-like protein IQGAP1 OS=Homo sapiens GN=IQGAP1 PE=1 SV=1 - [IQGA1_HUMAN]	251.728	7.42	2	10	10	11	1657	189.134	6.48096
	A2	Sequence	# PSMs	# Proteins	# Protein Groups	Protein Group Accessions	Modifications	ΔCn	q-Value	PEP	IonScore	Exp Value	Charge	MH+ [Da]	ΔM [ppm]	RT [min]	# Missed Cleavages
	High	LPYDVTPEQALAHEEVK	1	1	1	P46940		0	0	5.753e-08	68.12	2.41276e-06	2	1938.99	2.93271	48.8501	0
	High	EEIQSSISGVTAAYNR	1	1	1	P46940		0	0	9.143e-08	67.47	3.02612e-06	2	1724.85	0.841725	44.34	0
	High	LAAVALINAAIQK	1	1	1	P46940		0	0	1.218e-06	56.66	4.09971e-06	2	1295.8	-3.68036	58.7019	0
	High	IFYPETTDIYDR	1	1	1	P46940		0	0	6.094e-05	48.79	0.000154592	2	1532.73	-0.516435	49.1716	0
	High	EQLWLANEGLITR	1	1	1	P46940		0	0	7.873e-05	45.32	0.000468555	2	1542.82	-2.43918	57.8488	0
	High	VDQIQEIVTGnPTVIK	1	1	1	P46940	N11(Deamidated)	0	0	0.0001196	38.95	0.00138175	2	1754.97	7.58258	52.6448	0
	High	ITLQDVVSHSK	1	1	1	P46940		0	0	0.0009777	36.19	0.00227212	2	1226.67	-4.357	40.8963	0
	High	NKITLQDVVSHSK	1	1	1	P46940		0	0.001	0.02985	18.34	0.134098	3	1468.81	-3.22626	32.8105	1
	High	SWVNQMESQTGEASK	1	1	1	P46940		0	0.001	0.02866	10.21	0.566914	2	1681.74	-2.90133	43.1134	0
	High	QILAPVVK	2	2	1	P46940		0	0.003	0.06516	25.72	0.00267917	2	867.562	-4.49167	31.7927	0
Q9Y6Y0	Influenza virus NS1A-binding protein OS=Homo sapiens GN=IVNS1ABP PE=1 SV=3 - [NS1BP_HUMAN]	250.994	11.68	1	5	5	8	642	71.6829	5.52881
	A2	Sequence	# PSMs	# Proteins	# Protein Groups	Protein Group Accessions	Modifications	ΔCn	q-Value	PEP	IonScore	Exp Value	Charge	MH+ [Da]	ΔM [ppm]	RT [min]	# Missed Cleavages
	High	QISSSSTGcLSSPNATVQSPK	2	1	1	Q9Y6Y0	C9(Carbamidomethyl)	0	0	7.344e-16	143.64	6.66071e-14	2	2136.02	-3.8121	27.995	0
	High	VKQVcGDYLLSR	1	1	1	Q9Y6Y0	C5(Carbamidomethyl)	0	0	1.324e-06	68.26	1.97795e-06	2	1437.75	0.144318	32.9364	1
	High	YNPENNTWTLIAPmNVAR	1	1	1	Q9Y6Y0	M14(Oxidation)	0	0	1.371e-06	57.27	2.98124e-05	2	2120.02	-1.05506	56.1823	0
	High	LYIVGGSDPYGQK	2	1	1	Q9Y6Y0		0	0	1.921e-05	43.09	0.000728998	2	1396.71	-2.27977	40.8537	0
	High	LWTScAPLNIR	2	1	1	Q9Y6Y0	C5(Carbamidomethyl)	0	0	0.008033	29.81	0.0178647	2	1330.69	-2.49501	51.6161	0
P51116	Fragile X mental retardation syndrome-related protein 2 OS=Homo sapiens GN=FXR2 PE=1 SV=2 - [FXR2_HUMAN]	247.931	15.01	1	5	6	9	673	74.178	6.22705
	A2	Sequence	# PSMs	# Proteins	# Protein Groups	Protein Group Accessions	Modifications	ΔCn	q-Value	PEP	IonScore	Exp Value	Charge	MH+ [Da]	ΔM [ppm]	RT [min]	# Missed Cleavages
	High	ANEQEPcGWWLAR	2	1	1	P51116	C7(Carbamidomethyl)	0	0	3.536e-07	69.78	7.04814e-07	2	1616.72	-1.84348	55.1017	0
	High	SYLEFSEDSVQVPR	3	1	1	P51116		0	0	1.687e-07	63.86	5.13937e-06	2	1655.79	1.1699	52.9679	0
	High	VIQEIVDKSGVVR	1	2	2	P51116;P51114		0	0	1.463e-06	59.41	9.39321e-06	2	1441.84	-0.71436	36.9303	1
	High	YNSSSISSVLKDPDSNPYSLLDTSEPEPPVDSEPGEPPPASAR	1	1	1	P51116		0	0	2.431e-09	45.31	0.00026647	3	4528.1	-3.35723	58.179	1
	High	KVPGVTAIELGEETcTFR	1	1	1	P51116	C15(Carbamidomethyl)	0	0	0.000563	29.5	0.0208695	2	2007.01	-5.59625	52.6606	1
	High	VPGVTAIELGEETcTFR	1	1	1	P51116	C14(Carbamidomethyl)	0	0	3.381e-05	26.99	0.0339977	2	1878.92	-1.36537	56.3784	0
P13647	Keratin, type II cytoskeletal 5 OS=Homo sapiens GN=KRT5 PE=1 SV=3 - [K2C5_HUMAN]	245.013	18.31	5	5	8	10	590	62.34	7.73779
	A2	Sequence	# PSMs	# Proteins	# Protein Groups	Protein Group Accessions	Modifications	ΔCn	q-Value	PEP	IonScore	Exp Value	Charge	MH+ [Da]	ΔM [ppm]	RT [min]	# Missed Cleavages
	High	VSLAGAcGVGGYGSR	1	1	1	P13647	C7(Carbamidomethyl)	0	0	1.185e-09	96.96	2.46681e-09	2	1410.67	-3.63748	34.4758	0
	High	QcANLQNAIADAEQR	2	1	1	P13647	C2(Carbamidomethyl)	0	0	7.523e-09	86.01	2.64395e-08	2	1701.8	-0.34362	46.6864	0
	High	TTAENEFVmLKK	1	1	1	P13647	M9(Oxidation)	0	0	0.0004006	44.98	0.000476531	2	1426.72	-2.18058	32.9327	1
	High	TTAENEFVMLKK	1	1	1	P13647		0	0	0.002223	36.02	0.00340047	2	1410.73	-2.17557	37.6659	1
	High	NLDLDSIIAEVK	1	7	4	P35908;P02538;P48668;P13647		0	0	0.0009043	34.18	0.00593923	2	1329.73	1.67537	55.4701	0
	High	FASFIDKVR	1	17	6	P35908;P05787;P48668;P02538;P13647;Q7Z794		0	0	0.001422	32.71	0.00458106	3	1082.6	-2.38909	40.2791	1
	High	GLGVGFGSGGGSSSSVK	1	1	1	P13647		0	0	0.002633	27.72	0.0234126	2	1439.71	-1.70221	34.555	0
	High	YEDEINKR	1	11	7	P04264;P35908;P05787;P02538;P48668;P13647;Q7Z794		0	0.002	0.04312	30.09	0.0121947	3	1066.51	-3.5573	13.3145	1
	High	TEAESWYQTKYEELQQTAGR	1	1	1	P13647		0	0.009	0.1155	13.05	0.470678	2	2418.11	-3.12328	52.3339	1
Q9NYF8	Bcl-2-associated transcription factor 1 OS=Homo sapiens GN=BCLAF1 PE=1 SV=2 - [BCLF1_HUMAN]	244.526	12.07	1	8	8	10	920	106.059	9.979
	A2	Sequence	# PSMs	# Proteins	# Protein Groups	Protein Group Accessions	Modifications	ΔCn	q-Value	PEP	IonScore	Exp Value	Charge	MH+ [Da]	ΔM [ppm]	RT [min]	# Missed Cleavages
	High	FNDSEGDDTEETEDYR	1	1	1	Q9NYF8		0	0	2.225e-10	93.79	4.16841e-10	2	1921.71	-4.09798	26.1083	0
	High	MAPVPLDDSNRPASLTK	1	1	1	Q9NYF8		0	0	1.946e-09	61.09	1.17095e-05	2	1811.93	-3.80413	34.5733	0
	High	LLASTLVHSVK	2	1	1	Q9NYF8		0	0	3.134e-05	56.36	6.24257e-06	2	1167.71	-2.8131	37.7214	0
	High	AEGEWEDQEALDYFSDKESGK	1	1	1	Q9NYF8		0	0	3.714e-07	50.08	2.89616e-05	2	2433.03	-1.56959	55.601	1
	High	NTEEEGLKYK	1	1	1	Q9NYF8		0	0.001	0.01304	27.59	0.0210759	2	1210.59	-2.74981	16.9735	1
	High	SSFYPDGGDQETAK	2	1	1	Q9NYF8		0	0.001	0.01279	18.22	0.0504713	2	1501.64	-3.00023	26.1033	0
	High	RIDISPSTLR	1	1	1	Q9NYF8		0	0.001	0.03048	17.88	0.205291	3	1157.66	-3.76134	33.0516	1
	High	EYSGFAGVSRPR	1	1	1	Q9NYF8		0	0.008	0.103	24.47	0.0441232	2	1325.65	-4.89227	27.0691	0
Q8IZL8	Proline-, glutamic acid- and leucine-rich protein 1 OS=Homo sapiens GN=PELP1 PE=1 SV=2 - [PELP1_HUMAN]	244.142	7.17	1	5	5	7	1130	119.624	4.33545
	A2	Sequence	# PSMs	# Proteins	# Protein Groups	Protein Group Accessions	Modifications	ΔCn	q-Value	PEP	IonScore	Exp Value	Charge	MH+ [Da]	ΔM [ppm]	RT [min]	# Missed Cleavages
	High	LPSLGAGFSQGLK	3	1	1	Q8IZL8		0	0	3.943e-08	87.08	2.48773e-08	2	1274.71	-3.06957	52.5276	0
	High	VDALSPQLQQLAcEcYSR	1	1	1	Q8IZL8	C13(Carbamidomethyl); C15(Carbamidomethyl)	0	0	2.345e-10	80.58	1.14185e-07	2	2137.99	-2.98929	55.131	0
	High	GADTAPTLAPEALPSQGEVER	1	1	1	Q8IZL8		0	0	8.546e-08	57.09	3.39078e-05	2	2109.04	-3.369	43.3884	0
	High	LDVGEAMAPPSHR	1	1	1	Q8IZL8		0	0	8.235e-05	46.51	0.000295948	2	1379.67	-3.22849	30.6105	0
	High	GSPDGSLQTGKPSAPK	1	1	1	Q8IZL8		0	0	0.001807	28.1	0.0239292	2	1526.78	0.520428	16.6782	0
P61247	40S ribosomal protein S3a OS=Homo sapiens GN=RPS3A PE=1 SV=2 - [RS3A_HUMAN]	241.064	28.03	1	6	6	8	264	29.9257	9.72998
	A2	Sequence	# PSMs	# Proteins	# Protein Groups	Protein Group Accessions	Modifications	ΔCn	q-Value	PEP	IonScore	Exp Value	Charge	MH+ [Da]	ΔM [ppm]	RT [min]	# Missed Cleavages
	High	AcQSIYPLHDVFVR	2	1	1	P61247	C2(Carbamidomethyl)	0	0	4.031e-09	87.74	3.18867e-08	2	1704.85	-2.06857	52.9361	0
	High	EVQTNDLKEVVNK	2	1	1	P61247		0	0	5.505e-09	80.03	1.48471e-07	2	1515.8	-2.86096	27.1661	1
	High	LIPDSIGKDIEK	1	1	1	P61247		0	0	0.0002381	56.28	2.5199e-05	2	1327.74	-2.91004	39.1047	1
	High	NcLTNFHGMDLTR	1	1	1	P61247	C2(Carbamidomethyl)	0	0	3.509e-05	50.8	6.90364e-05	2	1578.71	-1.37137	46.0716	0
	High	LmELHGEGSSSGK	1	1	1	P61247	M2(Oxidation)	0	0	0.0006442	37.32	0.00124187	2	1347.62	-3.22907	13.0827	0
	High	LFcVGFTKK	1	1	1	P61247	C3(Carbamidomethyl)	0	0	0.00912	35.18	0.00291254	2	1099.59	-2.83532	37.4184	1
Q9UHF1	Epidermal growth factor-like protein 7 OS=Homo sapiens GN=EGFL7 PE=1 SV=3 - [EGFL7_HUMAN]	237.423	23.08	1	4	4	5	273	29.5984	8.1626
	A2	Sequence	# PSMs	# Proteins	# Protein Groups	Protein Group Accessions	Modifications	ΔCn	q-Value	PEP	IonScore	Exp Value	Charge	MH+ [Da]	ΔM [ppm]	RT [min]	# Missed Cleavages
	High	TSGLPGAcGAAIcQPPcR	2	1	1	Q9UHF1	C8(Carbamidomethyl); C13(Carbamidomethyl); C17(Carbamidomethyl)	0	0	1.426e-11	85.54	2.12233e-08	2	1872.85	-2.77348	35.9236	0
	High	GDTcQSDVDEcSAR	1	1	1	Q9UHF1	C4(Carbamidomethyl); C11(Carbamidomethyl)	0	0	4.298e-08	84.21	3.78416e-09	2	1599.6	-1.86249	14.2591	0
	High	VYQPFLTTcDGHR	1	1	1	Q9UHF1	C9(Carbamidomethyl)	0	0	5.403e-05	45.05	0.000417332	2	1593.75	-1.09425	36.296	0
	High	VAPNPTGVDSAMKEEVQR	1	1	1	Q9UHF1		0	0.001	0.03747	18.47	0.228995	2	1927.95	-3.18659	36.2808	1
Q9Y224	RNA transcription, translation and transport factor protein OS=Homo sapiens GN=RTRAF PE=1 SV=1 - [RTRAF_HUMAN]	235.295	22.13	1	4	4	10	244	28.0507	6.65381
	A2	Sequence	# PSMs	# Proteins	# Protein Groups	Protein Group Accessions	Modifications	ΔCn	q-Value	PEP	IonScore	Exp Value	Charge	MH+ [Da]	ΔM [ppm]	RT [min]	# Missed Cleavages
	High	AGVmALANLLQIQR	2	1	1	Q9Y224	M4(Oxidation)	0	0	1.202e-09	97.63	1.6568e-09	2	1513.85	-1.06147	59.6421	0
	High	NAEPLINLDVNNPDFK	1	1	1	Q9Y224		0	0	5.235e-08	81.61	1.26314e-07	2	1812.91	-2.00566	56.8001	0
	High	nAEPLINLDVNNPDFK	2	1	1	Q9Y224	N1(Deamidated)	0	0	7.271e-09	80.59	1.44477e-07	2	1813.89	-3.3545	57.451	0
	High	LTALDYHNPAGFNcK	1	1	1	Q9Y224	C14(Carbamidomethyl)	0	0	0.001754	25.73	0.0326107	2	1720.81	-1.1469	40.2729	0
	High	HDDYLVMLK	1	1	1	Q9Y224		0	0.001	0.01755	34.67	0.00520319	2	1133.56	-2.29295	45.3434	0
	High	HDDYLVmLK	1	1	1	Q9Y224	M7(Oxidation)	0	0.001	0.0362	23.85	0.0601662	2	1149.56	-4.95228	35.3845	0
	High	nAEPLInLDVnNPDFK	2	1	1	Q9Y224	N1(Deamidated); N7(Deamidated); N11(Deamidated)	0	0.004	0.07043	23.1	0.0622019	2	1815.87	1.07801	57.2283	0
Q86TG7	Retrotransposon-derived protein PEG10 OS=Homo sapiens GN=PEG10 PE=1 SV=2 - [PEG10_HUMAN]	234.604	8.9	1	4	4	7	708	80.122	6.39209
	A2	Sequence	# PSMs	# Proteins	# Protein Groups	Protein Group Accessions	Modifications	ΔCn	q-Value	PEP	IonScore	Exp Value	Charge	MH+ [Da]	ΔM [ppm]	RT [min]	# Missed Cleavages
	High	QSEENNNLQSQVQK	1	1	1	Q86TG7		0	0	3.068e-09	116.6	2.15495e-11	2	1645.77	-2.8403	18.3497	0
	High	APNNFTIQNQYPR	1	1	1	Q86TG7		0	0	1.064e-07	70.3	1.62386e-06	2	1562.77	-0.0893783	38.0092	0
	High	DGLITPTIAPNGAQVLQVK	1	1	1	Q86TG7		0	0	8.025e-09	59.47	7.11771e-06	2	1935.09	-1.35642	56.3528	0
	High	EQVEPTPEDEDDDIELR	1	1	1	Q86TG7		0	0	5.726e-07	55.29	1.4938e-05	2	2028.88	-3.13465	40.6787	0
	High	DGLITPTIAPnGAQVLQVK	1	1	1	Q86TG7	N11(Deamidated)	0	0	0.003823	11.18	0.636336	2	1936.07	-3.50318	57.1446	0
	High	APnNFTIQNQYPR	2	1	1	Q86TG7	N3(Deamidated)	0	0.002	0.04827	14.81	0.47408	2	1563.75	-3.2945	38.8805	0
Q9H0A0	RNA cytidine acetyltransferase OS=Homo sapiens GN=NAT10 PE=1 SV=2 - [NAT10_HUMAN]	227.308	9.76	1	7	7	7	1025	115.657	8.26514
	A2	Sequence	# PSMs	# Proteins	# Protein Groups	Protein Group Accessions	Modifications	ΔCn	q-Value	PEP	IonScore	Exp Value	Charge	MH+ [Da]	ΔM [ppm]	RT [min]	# Missed Cleavages
	High	QQSAQSQVSTTAENK	1	1	1	Q9H0A0		0	0	1.532e-10	115.1	3.83197e-11	2	1606.76	-1.97534	14.2597	0
	High	LDYLGVSYGLTPR	1	1	1	Q9H0A0		0	0	9.572e-08	72.68	7.52617e-07	2	1453.77	-0.671068	56.3827	0
	High	TLSDDLDEAAKEFQEK	1	1	1	Q9H0A0		0	0	3.323e-07	61.26	9.80102e-06	2	1838.86	-2.45358	57.6419	1
	High	IVSGcPLPEAcELYYVNR	1	1	1	Q9H0A0	C5(Carbamidomethyl); C11(Carbamidomethyl)	0	0	1.24e-07	48.47	0.000193437	2	2140.01	-5.10482	55.634	0
	High	ESLQDTQPVGVLVDccK	1	1	1	Q9H0A0	C15(Carbamidomethyl); C16(Carbamidomethyl)	0	0	0.007144	20.04	0.131285	2	1947.91	-2.65392	47.2969	0
	High	FILSLAScKK	1	1	1	Q9H0A0	C8(Carbamidomethyl)	0	0.001	0.03752	25.06	0.0255749	2	1166.66	-2.44208	42.2932	1
	High	AGPNASIISLK	1	1	1	Q9H0A0		0	0.002	0.04171	14.89	0.212442	2	1070.62	-2.69937	40.4931	0
P22314	Ubiquitin-like modifier-activating enzyme 1 OS=Homo sapiens GN=UBA1 PE=1 SV=3 - [UBA1_HUMAN]	224.228	6.71	1	5	5	7	1058	117.774	5.75732
	A2	Sequence	# PSMs	# Proteins	# Protein Groups	Protein Group Accessions	Modifications	ΔCn	q-Value	PEP	IonScore	Exp Value	Charge	MH+ [Da]	ΔM [ppm]	RT [min]	# Missed Cleavages
	High	DNPGVVTcLDEAR	2	1	1	P22314	C8(Carbamidomethyl)	0	0	7.639e-08	75.52	2.28643e-07	2	1445.67	-1.77487	38.5067	0
	High	LAGTQPLEVLEAVQR	1	1	1	P22314		0	0	1.841e-07	64.15	3.28826e-06	2	1623.9	-1.57216	58.3503	0
	High	LQTSSVLVSGLR	1	1	1	P22314		0	0	4.181e-06	61.08	7.44738e-06	2	1259.73	-3.36949	44.635	0
	High	ALPAVQQNNLDEDLIR	1	1	1	P22314		0	0	1.275e-05	43.33	0.000729289	2	1808.95	0.230975	51.6875	0
	High	YDGQVAVFGSDLQEK	2	1	1	P22314		0	0	3.165e-06	41.26	0.000946434	2	1655.79	0.0580172	47.4452	0
P35251	Replication factor C subunit 1 OS=Homo sapiens GN=RFC1 PE=1 SV=4 - [RFC1_HUMAN]	223.108	5.92	1	4	4	4	1148	128.175	9.36377
	A2	Sequence	# PSMs	# Proteins	# Protein Groups	Protein Group Accessions	Modifications	ΔCn	q-Value	PEP	IonScore	Exp Value	Charge	MH+ [Da]	ΔM [ppm]	RT [min]	# Missed Cleavages
	High	AADSIcDGDLVDSQIR	1	1	1	P35251	C6(Carbamidomethyl)	0	0	1.278e-09	95.83	2.62522e-09	2	1734.79	-1.24409	43.7981	0
	High	DTEAGETFSSVQANLSK	1	1	1	P35251		0	0	1.505e-08	76.63	3.02005e-07	2	1783.83	-0.901407	47.4501	0
	High	ELSQNTDESGLNDEAIAK	1	1	1	P35251		0	0	1.328e-08	74.98	3.71694e-07	2	1933.9	-1.26456	32.7334	0
	High	SLDFKEQVAEETSGDSK	1	1	1	P35251		0	0	1.167e-05	40.85	0.000797575	2	1869.87	-2.19064	38.6679	1
Q14247	Src substrate cortactin OS=Homo sapiens GN=CTTN PE=1 SV=2 - [SRC8_HUMAN]	222.889	19.09	1	6	6	7	550	61.5485	5.40186
	A2	Sequence	# PSMs	# Proteins	# Protein Groups	Protein Group Accessions	Modifications	ΔCn	q-Value	PEP	IonScore	Exp Value	Charge	MH+ [Da]	ΔM [ppm]	RT [min]	# Missed Cleavages
	High	NASTFEDVTQVSSAYQK	2	1	1	Q14247		0	0	1.311e-10	94.01	4.7663e-09	2	1874.88	-0.143702	45.4334	0
	High	FGVQTDRQDK	1	1	1	Q14247		0	0	0.0001547	58.33	2.21073e-05	2	1193.59	0.314088	14.3949	1
	High	ASAGHAVSIAQDDAGADDWETDPDFVNDVSEK	1	1	1	Q14247		0	0	1.235e-07	31.4	0.00246308	3	3332.43	-3.98289	53.8528	0
	High	GPVSGTEPEPVYSMEAADYR	1	1	1	Q14247		0	0	0.0002072	27.15	0.0154202	2	2154.96	-3.63926	47.8079	0
	High	VDQSAVGFEYQGK	1	1	1	Q14247		0	0	0.0004115	26.52	0.0232871	2	1427.68	-1.94409	33.7227	0
	High	YGLFPAnYVELRQ	1	1	1	Q14247	N7(Deamidated)	0	0.001	0.01331	33.58	0.0061175	2	1570.8	8.40523	58.3589	1
P05783	Keratin, type I cytoskeletal 18 OS=Homo sapiens GN=KRT18 PE=1 SV=2 - [K1C18_HUMAN]	222.764	11.16	1	4	4	6	430	48.0285	5.45264
	A2	Sequence	# PSMs	# Proteins	# Protein Groups	Protein Group Accessions	Modifications	ΔCn	q-Value	PEP	IonScore	Exp Value	Charge	MH+ [Da]	ΔM [ppm]	RT [min]	# Missed Cleavages
	High	QAQEYEALLNIK	1	1	1	P05783		0	0	4.441e-07	79.86	1.67307e-07	2	1419.74	-4.65772	54.2847	0
	High	TVQSLEIDLDSmR	1	1	1	P05783	M12(Oxidation)	0	0	4.716e-07	68.92	1.78885e-06	2	1522.74	-0.773681	47.9907	0
	High	AQIFANTVDNAR	2	1	1	P05783		0	0	2.882e-06	68.21	2.55959e-06	2	1319.67	-3.76648	33.2074	0
	High	QSVENDIHGLR	1	1	1	P05783		0	0	2.648e-06	66.06	3.34452e-06	2	1267.63	-3.68115	27.1698	0
	High	AQIFAnTVDNAR	1	1	1	P05783	N6(Deamidated)	0	0.009	0.1058	11.1	1.21483	2	1320.65	-4.32373	35.9734	0
Q99613	Eukaryotic translation initiation factor 3 subunit C OS=Homo sapiens GN=EIF3C PE=1 SV=1 - [EIF3C_HUMAN]	222.614	4.93	2	3	3	5	913	105.278	5.68115
	A2	Sequence	# PSMs	# Proteins	# Protein Groups	Protein Group Accessions	Modifications	ΔCn	q-Value	PEP	IonScore	Exp Value	Charge	MH+ [Da]	ΔM [ppm]	RT [min]	# Missed Cleavages
	High	SEQDQAENEGEDSAVLMER	2	2	1	Q99613		0	0	1.828e-10	102.09	1.79225e-10	2	2136.9	-1.24836	38.3051	0
	High	TEPTAQQNLALQLAEK	2	2	1	Q99613		0	0	1.766e-11	99.25	1.68173e-09	2	1754.92	-2.56739	46.7867	0
	High	LGSLVENNER	1	2	1	Q99613		0	0.002	0.04211	32.28	0.00727621	2	1130.57	-4.49553	20.8598	0
Q14978	Nucleolar and coiled-body phosphoprotein 1 OS=Homo sapiens GN=NOLC1 PE=1 SV=2 - [NOLC1_HUMAN]	218.736	12.3	1	8	8	10	699	73.5596	9.46631
	A2	Sequence	# PSMs	# Proteins	# Protein Groups	Protein Group Accessions	Modifications	ΔCn	q-Value	PEP	IonScore	Exp Value	Charge	MH+ [Da]	ΔM [ppm]	RT [min]	# Missed Cleavages
	High	ATTKPPPAK	3	1	1	Q14978		0	0	7.982e-06	65.64	7.91404e-07	2	910.533	-2.68038	2.29281	0
	High	DNQLSEVANKFAK	1	1	1	Q14978		0	0	2.843e-05	56.1	4.77441e-05	2	1463.75	-1.8363	44.3351	1
	High	ANGTSALTAQnGK	1	1	1	Q14978	N11(Deamidated)	0	0	1.883e-05	50.94	0.000125639	2	1233.6	-2.90705	14.4608	0
	High	VADNSFDAKR	1	1	1	Q14978		0	0	0.001469	47.07	0.000281742	2	1122.55	-3.03653	13.8555	1
	High	VAGGAAPSKPASAK	1	1	1	Q14978		0	0	0.009462	26.33	0.0245614	2	1211.67	-3.6081	9.16718	0
	High	GGSISVQVNSIKFDSE	1	1	1	Q14978		0	0	0.005601	24.83	0.0522874	2	1666.83	0.490669	50.2812	1
	High	LQTPNTFPK	1	1	1	Q14978		0	0.001	0.03587	45.57	0.000507518	2	1045.57	-2.37016	29.542	0
	High	IKLQTPNTFPK	1	1	1	Q14978		0	0.009	0.1164	10.95	0.811561	2	1286.74	-5.50203	35.7824	1
P14618	Pyruvate kinase PKM OS=Homo sapiens GN=PKM PE=1 SV=4 - [KPYM_HUMAN]	216.424	12.05	1	4	4	6	531	57.9	7.84033
	A2	Sequence	# PSMs	# Proteins	# Protein Groups	Protein Group Accessions	Modifications	ΔCn	q-Value	PEP	IonScore	Exp Value	Charge	MH+ [Da]	ΔM [ppm]	RT [min]	# Missed Cleavages
	High	LAPITSDPTEATAVGAVEASFK	1	1	1	P14618		0	0	2.816e-12	91.47	1.27244e-08	2	2175.12	-0.159955	59.3036	0
	High	GADFLVTEVENGGSLGSK	1	1	1	P14618		0	0	1.092e-09	75.6	4.15889e-07	2	1779.87	-2.13011	56.8032	0
	High	GSGTAEVELKK	1	1	1	P14618		0	0	3.762e-05	57.1	3.01251e-05	2	1118.6	-3.02794	14.2603	1
	High	GADFLVTEVEnGGSLGSK	2	1	1	P14618	N11(Deamidated)	0	0	3.343e-08	51.37	0.000115984	2	1780.86	2.11685	52.81	0
	High	IYVDDGLISLQVK	1	1	1	P14618		0	0	0.0005112	36.62	0.00240637	2	1462.81	-2.33531	57.96	0
Q14690	Protein RRP5 homolog OS=Homo sapiens GN=PDCD11 PE=1 SV=3 - [RRP5_HUMAN]	216.026	4.54	1	7	7	8	1871	208.57	8.86572
	A2	Sequence	# PSMs	# Proteins	# Protein Groups	Protein Group Accessions	Modifications	ΔCn	q-Value	PEP	IonScore	Exp Value	Charge	MH+ [Da]	ΔM [ppm]	RT [min]	# Missed Cleavages
	High	VTPNEGLTVSFPFGK	1	1	1	Q14690		0	0	1.039e-07	78.2	2.45954e-07	2	1592.83	-1.68886	57.944	0
	High	AINIGQLVDVK	1	1	1	Q14690		0	0	3.031e-05	63.97	2.36511e-06	2	1169.69	-3.14874	56.3497	0
	High	FAQLEFQLGDAER	2	1	1	Q14690		0	0	1.356e-06	56.14	3.47805e-05	2	1523.74	-3.05235	55.9206	0
	High	QYQAGQTVTcFLK	1	1	1	Q14690	C10(Carbamidomethyl)	0	0	1.407e-06	52.18	7.83916e-05	2	1543.76	-0.325028	48.1576	0
	High	DGLEVAVLPHNIR	1	1	1	Q14690		0	0	5.556e-05	33.68	0.00546399	2	1432.79	-3.36759	48.0394	0
	High	AFLPLLK	1	1	1	Q14690		0	0.001	0.03525	28.46	0.00741316	2	801.521	-3.38713	57.1843	0
	High	SEKFQEAGELYNR	1	1	1	Q14690		0	0.001	0.02622	26.41	0.031427	2	1570.74	-4.03476	31.0696	1
Q9BYK8	Helicase with zinc finger domain 2 OS=Homo sapiens GN=HELZ2 PE=1 SV=6 - [HELZ2_HUMAN]	214.116	5.06	1	8	8	8	2649	294.465	7.48877
	A2	Sequence	# PSMs	# Proteins	# Protein Groups	Protein Group Accessions	Modifications	ΔCn	q-Value	PEP	IonScore	Exp Value	Charge	MH+ [Da]	ΔM [ppm]	RT [min]	# Missed Cleavages
	High	GQAAWQDGLVPYQER	1	1	1	Q9BYK8		0	0	7.099e-10	82.64	6.86073e-08	2	1717.83	-0.106028	49.5718	0
	High	AVSTALVAPVPAPDNTVFEVR	1	1	1	Q9BYK8		0	0	5.508e-06	57.16	2.47117e-05	2	2153.15	-3.74525	57.6425	0
	High	VQEAYNTWPScWGGR	1	1	1	Q9BYK8	C11(Carbamidomethyl)	0	0	3.147e-07	53.53	2.57293e-05	2	1810.8	-0.183926	52.076	0
	High	VYSEQAEASEFPVPR	1	1	1	Q9BYK8		0	0	3.87e-06	46.9	0.000257259	2	1708.81	-2.55102	43.6796	0
	High	LGGPcILYcGPSNK	1	1	1	Q9BYK8	C5(Carbamidomethyl); C9(Carbamidomethyl)	0	0	1.969e-05	44.54	0.000499216	2	1535.73	-1.12234	42.9854	0
	High	SDcFYEQPDEDGTLGFR	1	1	1	Q9BYK8	C3(Carbamidomethyl)	0	0	4.891e-06	35.99	0.00046577	2	2035.83	-0.652396	52.0742	0
	High	SLLDFcEAQQTLVPAGQVR	1	1	1	Q9BYK8	C6(Carbamidomethyl)	0	0.001	0.01589	11.78	1.17483	2	2132.07	-3.18339	58.4009	0
	High	QEPGADFSLVAPGLPPGR	1	1	1	Q9BYK8		0	0.007	0.08812	11.76	1.01355	2	1807.94	1.46545	55.0822	0
P35637	RNA-binding protein FUS OS=Homo sapiens GN=FUS PE=1 SV=1 - [FUS_HUMAN]	213.135	8.75	1	3	3	8	526	53.3938	9.36377
	A2	Sequence	# PSMs	# Proteins	# Protein Groups	Protein Group Accessions	Modifications	ΔCn	q-Value	PEP	IonScore	Exp Value	Charge	MH+ [Da]	ΔM [ppm]	RT [min]	# Missed Cleavages
	High	TGQPMINLYTDRETGK	1	1	1	P35637		0	0	8.187e-11	83.05	8.44743e-08	2	1823.89	-1.55241	40.1701	1
	High	LKGEATVSFDDPPSAK	5	1	1	P35637		0	0	2.904e-06	55.12	5.18322e-05	2	1661.83	-2.7172	31.1007	1
	High	cPNPTcENMNFSWR	1	1	1	P35637	C1(Carbamidomethyl); C6(Carbamidomethyl)	0	0	1.962e-05	47.76	1.67098e-05	2	1812.72	-1.34905	49.0411	0
	High	cPNPTcENmNFSWR	1	1	1	P35637	C1(Carbamidomethyl); C6(Carbamidomethyl); M9(Oxidation)	0	0	0.001534	19.86	0.0103031	2	1828.72	1.17638	40.495	0
P39023	60S ribosomal protein L3 OS=Homo sapiens GN=RPL3 PE=1 SV=2 - [RL3_HUMAN]	211.198	16.13	2	5	5	8	403	46.0798	10.1841
	A2	Sequence	# PSMs	# Proteins	# Protein Groups	Protein Group Accessions	Modifications	ΔCn	q-Value	PEP	IonScore	Exp Value	Charge	MH+ [Da]	ΔM [ppm]	RT [min]	# Missed Cleavages
	High	VAcIGAWHPAR	2	2	1	P39023	C3(Carbamidomethyl)	0	0	7.164e-07	76.64	3.02395e-07	2	1237.62	-3.97215	30.1712	0
	High	TVFAEHISDEcK	1	1	1	P39023	C11(Carbamidomethyl)	0	0	2.599e-08	71.34	5.39868e-07	2	1435.65	-3.90852	26.9645	0
	High	IGQGYLIKDGK	1	1	1	P39023		0	0	3.086e-05	61.88	7.4593e-06	2	1191.67	-3.26616	25.6989	1
	High	AHLMEIQVNGGTVAEK	2	1	1	P39023		0	0	0.0004366	23.43	0.077397	2	1696.87	-0.905316	38.9845	0
	High	AHLmEIQVNGGTVAEK	1	1	1	P39023	M4(Oxidation)	0	0.002	0.04074	10.42	1.55691	2	1712.86	-2.48923	28.5299	0
	High	LIKnNASTDYDLSDK	1	1	1	P39023	N4(Deamidated)	0	0.005	0.07476	18.45	0.199331	2	1697.81	-5.44881	26.9994	1
P02538	Keratin, type II cytoskeletal 6A OS=Homo sapiens GN=KRT6A PE=1 SV=3 - [K2C6A_HUMAN]	210.069	22.52	8	1	10	12	564	60.0083	8.00146
	A2	Sequence	# PSMs	# Proteins	# Protein Groups	Protein Group Accessions	Modifications	ΔCn	q-Value	PEP	IonScore	Exp Value	Charge	MH+ [Da]	ΔM [ppm]	RT [min]	# Missed Cleavages
	High	TAAENEFVTLKK	2	4	2	P02538;P48668		0	0	5.89e-05	59.59	1.48915e-05	2	1350.72	-1.75944	30.6949	1
	High	ISIGGGScAISGGYGSR	2	3	2	P02538;P48668	C8(Carbamidomethyl)	0	0	3.665e-07	59	1.61772e-05	2	1598.76	-1.07046	38.8426	0
	High	AIGGGLSSVGGGSSTIK	1	2	2	P48668;P02538		0	0	2.119e-07	51.29	0.000121855	2	1447.77	-2.85792	34.4727	0
	High	AEAESWYQTK	1	4	2	P02538;P48668		0	0	0.0001914	37.2	0.0014672	2	1212.55	-3.04748	29.312	0
	High	NLDLDSIIAEVK	1	7	4	P35908;P02538;P48668;P13647		0	0	0.0009043	34.18	0.00593923	2	1329.73	1.67537	55.4701	0
	High	FASFIDKVR	1	17	6	P35908;P05787;P48668;P02538;P13647;Q7Z794		0	0	0.001422	32.71	0.00458106	3	1082.6	-2.38909	40.2791	1
	High	NKLEGLEDALQK	1	3	2	P02538;P48668		0	0	0.006304	31.69	0.0110117	2	1357.73	-3.24844	42.7183	1
	High	QcANLQAAIADAEQR	1	2	1	P02538	C2(Carbamidomethyl)	0	0	3.333e-05	29.02	0.0142232	2	1658.79	-2.59	48.8307	0
	High	DVDAAYmNKVELQAK	1	4	2	P02538;P48668	M7(Oxidation)	0	0.001	0.01484	11.05	1.20534	2	1710.83	-1.82983	31.0012	1
	High	YEDEINKR	1	11	7	P04264;P35908;P05787;P02538;P48668;P13647;Q7Z794		0	0.002	0.04312	30.09	0.0121947	3	1066.51	-3.5573	13.3145	1
Q7RTV0	PHD finger-like domain-containing protein 5A OS=Homo sapiens GN=PHF5A PE=1 SV=1 - [PHF5A_HUMAN]	209.035	26.36	1	2	2	4	110	12.397	8.41162
	A2	Sequence	# PSMs	# Proteins	# Protein Groups	Protein Group Accessions	Modifications	ΔCn	q-Value	PEP	IonScore	Exp Value	Charge	MH+ [Da]	ΔM [ppm]	RT [min]	# Missed Cleavages
	High	cVIcGGPGVSDAYYcK	2	1	1	Q7RTV0	C1(Carbamidomethyl); C4(Carbamidomethyl); C15(Carbamidomethyl)	0	0	2.646e-09	90.02	2.73736e-09	2	1805.76	-1.31363	40.3047	0
	High	IcDEcNYGSYQGR	2	1	1	Q7RTV0	C2(Carbamidomethyl); C5(Carbamidomethyl)	0	0	1.105e-05	50.79	8.31706e-06	2	1621.63	-2.48338	23.4793	0
Q13557	Calcium/calmodulin-dependent protein kinase type II subunit delta OS=Homo sapiens GN=CAMK2D PE=1 SV=3 - [KCC2D_HUMAN]	204.901	16.23	2	4	6	8	499	56.3336	7.25439
	A2	Sequence	# PSMs	# Proteins	# Protein Groups	Protein Group Accessions	Modifications	ΔCn	q-Value	PEP	IonScore	Exp Value	Charge	MH+ [Da]	ΔM [ppm]	RT [min]	# Missed Cleavages
	High	VTEQLIEAINNGDFEAYTK	1	1	1	Q13557		0	0	4.66e-10	84.96	5.282e-08	2	2155.06	0.012167	59.0743	0
	High	FTDEYQLFEELGK	1	1	1	Q13557		0	0	6.608e-09	69.23	1.30742e-06	2	1618.76	-0.750326	59.6738	0
	High	VTEQLIEAInNGDFEAYTK	2	1	1	Q13557	N10(Deamidated)	0	0	4.579e-06	51.21	0.0001052	2	2156.03	-5.93609	57.4852	0
	High	LTQYMDGSGMPK	1	1	1	Q13557		0	0	0.001311	39.43	0.000712656	2	1327.6	-5.09703	33.8865	0
	High	STVASMMHR	1	3	2	Q13555;Q13557		0	0	0.006776	35.35	0.00246523	2	1019.47	-4.93821	18.772	0
	High	AGAYDFPSPEWDTVTPEAK	1	4	2	Q13555;Q13557		0	0	1.473e-05	33.49	0.00425328	2	2080.95	-1.13599	56.8007	0
	High	MLTINPAKR	1	1	1	Q13557		0	0.003	0.06367	27.5	0.0200946	2	1043.6	-6.19596	22.2779	1
Q9NR30	Nucleolar RNA helicase 2 OS=Homo sapiens GN=DDX21 PE=1 SV=5 - [DDX21_HUMAN]	203.902	13.15	1	6	7	8	783	87.2904	9.27588
	A2	Sequence	# PSMs	# Proteins	# Protein Groups	Protein Group Accessions	Modifications	ΔCn	q-Value	PEP	IonScore	Exp Value	Charge	MH+ [Da]	ΔM [ppm]	RT [min]	# Missed Cleavages
	High	LSVAcFYGGTPYGGQFER	1	1	1	Q9NR30	C5(Carbamidomethyl)	0	0	4.296e-10	82.34	6.24286e-08	2	2008.92	-0.585983	56.841	0
	High	EGAFSNFPISEETIK	1	2	2	Q9NR30;Q9BQ39		0	0	5.19e-06	54.38	5.23422e-05	2	1668.81	-1.27364	55.937	0
	High	GVTFLFPIQAK	1	1	1	Q9NR30		0	0	0.0001298	50.56	6.90033e-05	2	1220.7	-1.53961	59.6744	0
	High	NGSFGVLVATNVAAR	2	1	1	Q9NR30		0	0	0.0001023	42.89	0.000791627	2	1475.8	2.64163	50.6891	0
	High	TAITVEHLAIK	1	1	1	Q9NR30		0	0	0.002366	38.65	0.00081875	2	1195.7	-5.44088	37.0001	0
	High	WQLSVATEQPELEGPR	1	1	1	Q9NR30		0	0	3.91e-05	35.04	0.00532659	2	1839.92	-0.668735	53.8285	0
	High	SDKTEEIAEEEETVFPK	1	1	1	Q9NR30		0	0	0.005199	25.62	0.0350921	3	1980.93	-1.76653	47.4929	1
O95758	Polypyrimidine tract-binding protein 3 OS=Homo sapiens GN=PTBP3 PE=1 SV=2 - [PTBP3_HUMAN]	203.702	20.29	1	5	6	8	552	59.6521	9.0415
	A2	Sequence	# PSMs	# Proteins	# Protein Groups	Protein Group Accessions	Modifications	ΔCn	q-Value	PEP	IonScore	Exp Value	Charge	MH+ [Da]	ΔM [ppm]	RT [min]	# Missed Cleavages
	High	MALDGQNIYNAccTLR	1	1	1	O95758	C12(Carbamidomethyl); C13(Carbamidomethyl)	0	0	8.331e-10	85.24	2.06466e-08	2	1899.84	-3.89704	48.98	0
	High	SQPVYIQYSNHR	2	1	1	O95758		0	0	2.111e-07	59.07	1.85819e-05	2	1491.73	-2.69171	26.801	0
	High	mALDGQNIYNAccTLR	1	1	1	O95758	M1(Oxidation); C12(Carbamidomethyl); C13(Carbamidomethyl)	0	0	2.963e-06	46.2	0.000131936	2	1915.84	-3.18552	43.6309	0
	High	IDFSKLTSLNVK	1	2	2	P26599;O95758		0	0	0.0005231	44.74	0.000196407	2	1364.78	-1.93941	54.3607	1
	High	NLFIEAGcSVK	1	1	1	O95758	C8(Carbamidomethyl)	0	0	0.002558	37.62	0.0023439	2	1237.62	-1.9031	44.5361	0
	High	ENALVQMADANQAQLAMNHLSGQR	1	1	1	O95758		0	0	5.523e-07	30.86	0.0124693	3	2610.24	-3.46315	56.6827	0
	High	AQAALQAVSAVQSGSLALSGGPSnEGTVLPGQSPVLR	1	1	1	O95758	N24(Deamidated)	0	0	7.564e-06	19.33	0.104429	3	3518.86	2.8535	59.5432	0
Q12874	Splicing factor 3A subunit 3 OS=Homo sapiens GN=SF3A3 PE=1 SV=1 - [SF3A3_HUMAN]	203.164	20.56	1	7	7	8	501	58.8123	5.37646
	A2	Sequence	# PSMs	# Proteins	# Protein Groups	Protein Group Accessions	Modifications	ΔCn	q-Value	PEP	IonScore	Exp Value	Charge	MH+ [Da]	ΔM [ppm]	RT [min]	# Missed Cleavages
	High	ENPSEEAQNLVEFTDEEGYGR	1	1	1	Q12874		0	0	6.802e-11	89.45	4.8238e-09	2	2413.04	0.122272	57.4223	0
	High	SLESLDTSLFAK	1	1	1	Q12874		0	0	4.479e-06	73.9	5.62185e-07	2	1310.68	-2.60459	56.9362	0
	High	mETILEQQR	1	1	1	Q12874	N-Term(Acetyl)	0	0	5.121e-05	45.1	0.000457364	2	1189.59	-2.17505	55.661	0
	High	mETILEQQR	1	1	1	Q12874	N-Term(Acetyl); M1(Oxidation)	0	0	0.0003903	44.95	0.000430251	2	1205.58	-2.58601	36.1745	0
	High	WQPDTEEEYEDSSGNVVNK	1	1	1	Q12874		0	0	2.496e-05	36.5	0.000593261	2	2225.94	-3.15475	38.6996	0
	High	VKPLQDQNELFGK	1	1	1	Q12874		0	0	0.007686	22.6	0.0928724	2	1515.81	-2.5396	36.3191	0
	High	EELNAISGPNEFAEFYNR	1	1	1	Q12874		0	0	0.001546	19.03	0.134403	2	2099.97	-0.869448	58.1814	0
	High	WENGTFPGWPK	1	1	1	Q12874		0	0.004	0.06745	17.53	0.167774	2	1318.62	-2.54026	55.0554	0
P48668	Keratin, type II cytoskeletal 6C OS=Homo sapiens GN=KRT6C PE=1 SV=3 - [K2C6C_HUMAN]	202.369	22.52	7	1	10	12	564	59.9883	8.00146
	A2	Sequence	# PSMs	# Proteins	# Protein Groups	Protein Group Accessions	Modifications	ΔCn	q-Value	PEP	IonScore	Exp Value	Charge	MH+ [Da]	ΔM [ppm]	RT [min]	# Missed Cleavages
	High	TAAENEFVTLKK	2	4	2	P02538;P48668		0	0	5.89e-05	59.59	1.48915e-05	2	1350.72	-1.75944	30.6949	1
	High	ISIGGGScAISGGYGSR	2	3	2	P02538;P48668	C8(Carbamidomethyl)	0	0	3.665e-07	59	1.61772e-05	2	1598.76	-1.07046	38.8426	0
	High	AIGGGLSSVGGGSSTIK	1	2	2	P48668;P02538		0	0	2.119e-07	51.29	0.000121855	2	1447.77	-2.85792	34.4727	0
	High	AEAESWYQTK	1	4	2	P02538;P48668		0	0	0.0001914	37.2	0.0014672	2	1212.55	-3.04748	29.312	0
	High	NLDLDSIIAEVK	1	7	4	P35908;P02538;P48668;P13647		0	0	0.0009043	34.18	0.00593923	2	1329.73	1.67537	55.4701	0
	High	FASFIDKVR	1	17	6	P35908;P05787;P48668;P02538;P13647;Q7Z794		0	0	0.001422	32.71	0.00458106	3	1082.6	-2.38909	40.2791	1
	High	NKLEGLEDALQK	1	3	2	P02538;P48668		0	0	0.006304	31.69	0.0110117	2	1357.73	-3.24844	42.7183	1
	High	QcASLQAAIADAEQR	1	1	1	P48668	C2(Carbamidomethyl)	0	0	0.0009307	28.86	0.0178123	2	1631.78	-0.516335	51.0381	0
	High	DVDAAYmNKVELQAK	1	4	2	P02538;P48668	M7(Oxidation)	0	0.001	0.01484	11.05	1.20534	2	1710.83	-1.82983	31.0012	1
	High	YEDEINKR	1	11	7	P04264;P35908;P05787;P02538;P48668;P13647;Q7Z794		0	0.002	0.04312	30.09	0.0121947	3	1066.51	-3.5573	13.3145	1
P08779	Keratin, type I cytoskeletal 16 OS=Homo sapiens GN=KRT16 PE=1 SV=4 - [K1C16_HUMAN]	200.368	24.74	6	3	8	9	473	51.2362	5.04639
	A2	Sequence	# PSMs	# Proteins	# Protein Groups	Protein Group Accessions	Modifications	ΔCn	q-Value	PEP	IonScore	Exp Value	Charge	MH+ [Da]	ΔM [ppm]	RT [min]	# Missed Cleavages
	High	TEELNKEVASNSELVQSSR	1	1	1	P08779		0	0	2.365e-10	85.35	5.33889e-08	2	2120.04	-4.71813	34.291	1
	High	GQTGGDVNVEMDAAPGVDLSR	1	1	1	P08779		0	0	2.816e-08	63.11	5.17972e-06	2	2087.96	-3.85628	45.8687	0
	High	ASLENSLEETKGR	1	2	2	P02533;P08779		0	0	4.818e-05	56.24	3.86237e-05	2	1433.72	-2.25642	26.4348	1
	High	ALEEANADLEVK	1	4	2	P02533;P08779		0	0	4.211e-06	52.11	8.30489e-05	2	1301.66	-2.18654	32.7322	0
	High	LASYLDKVR	1	7	4	Q04695;P02533;P08779;P13645		0	0	0.007076	33.45	0.00395374	3	1064.61	-2.70759	29.1387	1
	High	GQTGGDVnVEmDAAPGVDLSR	1	1	1	P08779	N8(Deamidated); M11(Oxidation)	0	0	0.001772	29.55	0.0106481	2	2104.96	5.95212	39.2032	0
	High	LEQEIATYR	1	8	3	Q04695;P02533;P08779		0	0	0.009633	23.44	0.0758603	2	1122.57	-4.76165	27.2071	0
	High	IIAATIENAQPILQIDNAR	1	1	1	P08779		0	0	0.009248	14.76	0.225582	3	2064.14	-0.744425	57.0083	0
	High	GScGIGGGIGGGSSR	1	2	2	P02533;P08779	C3(Carbamidomethyl)	0	0.001	0.01252	12.03	0.560819	2	1278.58	-3.23546	18.6346	0
Q9UBB4	Ataxin-10 OS=Homo sapiens GN=ATXN10 PE=1 SV=1 - [ATX10_HUMAN]	199.927	18.95	1	7	7	8	475	53.4548	5.24951
	A2	Sequence	# PSMs	# Proteins	# Protein Groups	Protein Group Accessions	Modifications	ΔCn	q-Value	PEP	IonScore	Exp Value	Charge	MH+ [Da]	ΔM [ppm]	RT [min]	# Missed Cleavages
	High	NLTEDNSQNQDLIAK	1	1	1	Q9UBB4		0	0	2.673e-11	103.07	6.55921e-10	2	1702.82	-1.09583	29.009	0
	High	LASEEPPDDEEALATIR	1	1	1	Q9UBB4		0	0	1.723e-08	64.86	4.93148e-06	2	1855.89	0.622221	45.8693	0
	High	cGLQFLGNIASR	1	1	1	Q9UBB4	C1(Carbamidomethyl)	0	0	5.454e-06	53.49	6.82763e-05	2	1335.68	-2.80306	56.3271	0
	High	ETTNIFSNcGcVR	1	1	1	Q9UBB4	C9(Carbamidomethyl); C11(Carbamidomethyl)	0	0	5.948e-06	47.86	7.93856e-05	2	1557.68	-1.24418	38.9882	0
	High	AEGDISNVAnGFK	1	1	1	Q9UBB4	N10(Deamidated)	0	0	0.008586	20.44	0.0912686	2	1322.62	-1.6577	41.0473	0
	High	NAcIEcSVnQNSIR	2	1	1	Q9UBB4	C3(Carbamidomethyl); C6(Carbamidomethyl); N9(Deamidated)	0	0.001	0.01181	15.18	0.159279	2	1665.73	-1.91384	27.2182	0
	High	VLDILK	1	1	1	Q9UBB4		0	0.008	0.1018	24.01	0.0391234	2	700.459	-2.02776	40.1488	0
Q9BUF5	Tubulin beta-6 chain OS=Homo sapiens GN=TUBB6 PE=1 SV=1 - [TBB6_HUMAN]	199.857	11.43	3	2	4	8	446	49.825	4.88135
	A2	Sequence	# PSMs	# Proteins	# Protein Groups	Protein Group Accessions	Modifications	ΔCn	q-Value	PEP	IonScore	Exp Value	Charge	MH+ [Da]	ΔM [ppm]	RT [min]	# Missed Cleavages
	High	NSSYFVEWIPnNVK	1	7	3	P07437;P04350;Q9BUF5	N11(Deamidated)	0	0	3.622e-09	87.86	2.34883e-08	2	1697.82	-0.188071	59.4009	0
	High	INVYYNESSSQK	1	1	1	Q9BUF5		0	0	3.18e-05	50.71	9.25607e-05	2	1431.67	-3.22249	26.6614	0
	High	FPGQLNADLR	4	10	3	P07437;P04350;Q9BUF5		0	0	0.001321	46.42	0.000314687	2	1130.59	-2.769	41.5658	0
	High	NSSYFVEWIPNNVK	1	7	3	P07437;P04350;Q9BUF5		0	0	9.95e-06	44.47	0.000612723	2	1696.83	-0.903332	58.8389	0
	High	AALVDLEPGTMDSVR	1	1	1	Q9BUF5		0	0	0.001653	20.26	0.169069	2	1573.79	-1.25451	51.384	0
Q9P258	Protein RCC2 OS=Homo sapiens GN=RCC2 PE=1 SV=2 - [RCC2_HUMAN]	197.725	22.22	1	8	8	9	522	56.0492	8.77783
	A2	Sequence	# PSMs	# Proteins	# Protein Groups	Protein Group Accessions	Modifications	ΔCn	q-Value	PEP	IonScore	Exp Value	Charge	MH+ [Da]	ΔM [ppm]	RT [min]	# Missed Cleavages
	High	TVVSGScAAHSLLITTEGK	1	1	1	Q9P258	C7(Carbamidomethyl)	0	0	4.329e-09	60.03	1.70319e-05	2	1930.98	-3.12523	43.2233	0
	High	AAAAAWEEPSSGNGTAR	1	1	1	Q9P258		0	0	4.863e-06	51.34	5.98629e-05	2	1645.75	-2.85745	26.0385	0
	High	AAAAAWEEPSSGnGTAR	1	1	1	Q9P258	N13(Deamidated)	0	0	6.722e-06	47.5	0.000104918	2	1646.74	-2.34122	26.9836	0
	High	TKDGQILPVPNVVVR	1	1	1	Q9P258		0	0	7.691e-05	44.06	0.000109941	2	1634.96	-2.01063	48.0881	1
	High	AGGAAVVITEPEHTK	1	1	1	Q9P258		0	0	7.095e-06	42.75	0.000740584	3	1479.77	-3.76337	19.0497	0
	High	AGGAAVVITEPEHTKER	1	1	1	Q9P258		0	0	6.593e-06	38.83	0.0020816	4	1764.92	-4.22495	18.4947	1
	High	IEYDcELVPR	1	1	1	Q9P258	C5(Carbamidomethyl)	0	0	0.0009012	37.47	0.00194281	2	1293.61	-7.25665	42.5109	0
	High	GNLYSFGcPEYGQLGHNSDGK	1	1	1	Q9P258	C8(Carbamidomethyl)	0	0	0.0001258	24.01	0.0220441	2	2300	-1.71384	47.3287	0
	High	LIEGLSHEVIVSAAcGR	1	1	1	Q9P258	C15(Carbamidomethyl)	0	0	0.001155	20.53	0.124359	2	1810.94	-3.93151	48.6676	0
Q86TC9	Myopalladin OS=Homo sapiens GN=MYPN PE=1 SV=2 - [MYPN_HUMAN]	196.844	6.14	1	7	7	8	1320	145.167	6.771
	A2	Sequence	# PSMs	# Proteins	# Protein Groups	Protein Group Accessions	Modifications	ΔCn	q-Value	PEP	IonScore	Exp Value	Charge	MH+ [Da]	ΔM [ppm]	RT [min]	# Missed Cleavages
	High	VTEGSPVTFTcK	1	1	1	Q86TC9	C11(Carbamidomethyl)	0	0	7.43e-06	67.44	2.01938e-06	2	1325.63	-4.76026	31.2995	0
	High	SPQPVNDDNIRETK	1	1	1	Q86TC9		0	0	2.384e-06	65.49	4.54806e-06	2	1612.8	3.27869	18.2887	1
	High	LTSAGQSHR	1	1	1	Q86TC9		0	0	0.001404	51.53	7.10103e-05	2	956.489	-2.19052	2.9871	0
	High	SDAGWYTLSAK	1	1	1	Q86TC9		0	0	4.968e-06	50.99	7.84217e-05	2	1198.57	-2.66567	44.1323	0
	High	ESLLVSHPSVQTK	2	1	1	Q86TC9		0	0	0.0004318	32.58	0.00612806	2	1424.77	-3.57012	27.2858	0
	High	ITFSDVRPNQQEYK	1	1	1	Q86TC9		0	0	0.001083	28.21	0.02771	2	1724.86	-2.97484	34.5763	0
	High	IVGIPVPK	1	1	1	Q86TC9		0	0.003	0.06379	30.93	0.00100904	2	822.542	-2.91207	40.3053	0
Q5F1R6	DnaJ homolog subfamily C member 21 OS=Homo sapiens GN=DNAJC21 PE=1 SV=2 - [DJC21_HUMAN]	196.841	8.85	1	3	3	5	531	61.9893	5.46533
	A2	Sequence	# PSMs	# Proteins	# Protein Groups	Protein Group Accessions	Modifications	ΔCn	q-Value	PEP	IonScore	Exp Value	Charge	MH+ [Da]	ΔM [ppm]	RT [min]	# Missed Cleavages
	High	GGFDGEYQDDSLDLLR	1	1	1	Q5F1R6		0	0	4.513e-08	82.95	3.59963e-08	2	1799.81	-0.77727	57.4082	0
	High	LIQAAYDVLSDPQER	2	1	1	Q5F1R6		0	0	6.866e-09	69.83	1.51828e-06	2	1717.87	-1.74932	51.9147	0
	High	APSSSSLNSATSSQSK	2	1	1	Q5F1R6		0	0	0.0005268	45.86	0.000304816	2	1538.74	6.25051	15.2907	0
Q04637	Eukaryotic translation initiation factor 4 gamma 1 OS=Homo sapiens GN=EIF4G1 PE=1 SV=4 - [IF4G1_HUMAN]	196.017	7.5	2	7	7	8	1599	175.382	5.32568
	A2	Sequence	# PSMs	# Proteins	# Protein Groups	Protein Group Accessions	Modifications	ΔCn	q-Value	PEP	IonScore	Exp Value	Charge	MH+ [Da]	ΔM [ppm]	RT [min]	# Missed Cleavages
	High	LQGINcGPDFTPSFANLGR	1	1	1	Q04637	C6(Carbamidomethyl)	0	0	1.177e-12	129.82	1.4853e-12	2	2063.99	-5.42252	57.6828	0
	High	LLTTIGKDLDFEK	2	2	1	Q04637		0	0	1.36e-06	70.08	1.17319e-06	2	1492.83	-0.462518	51.6856	1
	High	QVTQLAIDTEER	1	1	1	Q04637		0	0	2.851e-05	45.69	0.000414103	2	1402.71	-2.24734	34.6069	0
	High	GLPLVDDGGWNTVPISK	1	1	1	Q04637		0	0	3.751e-05	25.47	0.0438458	2	1767.92	-2.97548	58.0271	0
	High	VEYTLGEESEAPGQR	1	1	1	Q04637		0	0	0.00563	14.64	0.374478	2	1664.77	-2.27224	32.9585	0
	High	TASTPTPPQTGGGLEPQAnGETPQVAVIVRPDDR	1	1	1	Q04637	N19(Deamidated)	0	0	3.696e-06	11.37	1.05042	3	3457.71	-1.54749	47.3587	0
	High	TPLRPLDPTR	1	1	1	Q04637		0	0.008	0.1033	14.77	0.246736	3	1165.67	-3.10166	22.7928	0
Q9Y4B5	Microtubule cross-linking factor 1 OS=Homo sapiens GN=MTCL1 PE=1 SV=5 - [MTCL1_HUMAN]	194.986	10.08	1	11	11	11	1905	209.397	6.43018
	A2	Sequence	# PSMs	# Proteins	# Protein Groups	Protein Group Accessions	Modifications	ΔCn	q-Value	PEP	IonScore	Exp Value	Charge	MH+ [Da]	ΔM [ppm]	RT [min]	# Missed Cleavages
	High	LITDTDSFLHDAGLR	1	1	1	Q9Y4B5		0	0	2.54e-09	80.57	1.61807e-07	2	1673.85	-0.649461	55.8026	0
	High	VAETGQVDGELIR	1	1	1	Q9Y4B5		0	0	3.442e-06	54.66	4.56543e-05	2	1386.72	-4.01439	34.4801	0
	High	SLYGDVDSPLPTGEAGGPPSTR	1	1	1	Q9Y4B5		0	0	1.605e-05	53.6	6.30765e-05	2	2173.03	-5.07979	47.1304	0
	High	QALQNELER	1	1	1	Q9Y4B5		0	0	0.002891	44.07	0.000444627	2	1100.56	-4.88548	26.3866	0
	High	SIPSGVSGGFAGPGVAEDVR	1	1	1	Q9Y4B5		0	0	9.982e-05	40.75	0.00145982	2	1858.93	1.44987	46.8773	0
	High	NAIcSGPGELQVK	1	1	1	Q9Y4B5	C4(Carbamidomethyl)	0	0	0.006715	24.04	0.050885	2	1372.69	-1.14358	32.5036	0
	High	GAPPGSPEPPALLAAPLAAGAcPGGR	1	1	1	Q9Y4B5	C22(Carbamidomethyl)	0	0	1.008e-05	13.92	0.673144	3	2352.21	-2.46015	56.2409	0
	High	GGAPLPGPGLQGEEEQGEGDQQEPQLLGTINAK	1	1	1	Q9Y4B5		0	0	6.732e-05	12.67	0.916579	3	3314.61	-0.693886	54.6763	0
	High	EKDELEQELQK	1	1	1	Q9Y4B5		0	0.001	0.0245	28.54	0.0195942	3	1388.68	-5.47055	27.2356	1
	High	TSGFGSGKPSEASEPcPTELLK	1	1	1	Q9Y4B5	C16(Carbamidomethyl)	0	0.001	0.02362	12.26	0.882524	2	2279.08	-2.41382	43.7786	0
	High	QVAPAIEK	1	1	1	Q9Y4B5		0	0.003	0.05304	28.08	0.00949139	2	855.491	-2.82396	16.6261	0
Q6NZI2	Caveolae-associated protein 1 OS=Homo sapiens GN=CAVIN1 PE=1 SV=1 - [CAVN1_HUMAN]	194.331	15.13	1	4	4	5	390	43.4498	5.60498
	A2	Sequence	# PSMs	# Proteins	# Protein Groups	Protein Group Accessions	Modifications	ΔCn	q-Value	PEP	IonScore	Exp Value	Charge	MH+ [Da]	ΔM [ppm]	RT [min]	# Missed Cleavages
	High	IIGAVDQIQLTQAQLEER	1	1	1	Q6NZI2		0	0	1.44e-13	106.11	2.55927e-10	2	2025.09	-1.9939	55.0058	0
	High	QAEMEGAVQSIQGELSK	1	1	1	Q6NZI2		0	0	4.694e-08	76.32	3.64019e-07	2	1804.87	-0.592033	54.0005	0
	High	VMIYQDEVKLPAK	1	1	1	Q6NZI2		0	0	3.688e-07	56.41	2.86843e-05	2	1533.83	-0.132423	43.1579	1
	High	QAEmEGAVQSIQGELSK	1	1	1	Q6NZI2	M4(Oxidation)	0	0	0.003595	28.26	0.022989	2	1820.86	-5.10155	43.6577	0
	High	KLEVNEAELLR	1	1	1	Q6NZI2		0	0.001	0.0368	19.59	0.107153	2	1313.74	-3.10751	42.5409	1
P36578	60S ribosomal protein L4 OS=Homo sapiens GN=RPL4 PE=1 SV=5 - [RL4_HUMAN]	194.062	15.22	1	6	6	8	427	47.6674	11.063
	A2	Sequence	# PSMs	# Proteins	# Protein Groups	Protein Group Accessions	Modifications	ΔCn	q-Value	PEP	IonScore	Exp Value	Charge	MH+ [Da]	ΔM [ppm]	RT [min]	# Missed Cleavages
	High	acARPLISVYSEKGESSGK	1	1	1	P36578	N-Term(Acetyl); C2(Carbamidomethyl)	0	0	7.38e-12	63.08	8.7091e-06	3	2081.03	-2.9488	40.5449	1
	High	GPcIIYNEDNGIIK	1	1	1	P36578	C3(Carbamidomethyl)	0	0	1.014e-07	56.3	3.68044e-05	2	1605.79	0.108247	46.8949	0
	High	AAAAAAALQAK	1	1	1	P36578		0	0	3.72e-05	47.82	0.000162718	2	956.55	-2.87713	17.9171	0
	High	NIPGITLLNVSK	1	1	1	P36578		0	0	7.696e-05	44.39	0.000145566	2	1268.75	-2.26929	57.1085	0
	High	RGPcIIYNEDNGIIK	1	1	1	P36578	C4(Carbamidomethyl)	0	0	0.001742	38.78	0.00256922	2	1761.89	-3.0451	42.1662	1
	High	GPcIIYNEDnGIIK	1	1	1	P36578	C3(Carbamidomethyl); N10(Deamidated)	0	0	0.0003253	32.36	0.00836301	2	1606.78	-0.883945	47.4262	0
	High	RGPcIIYNEDnGIIK	1	1	1	P36578	C4(Carbamidomethyl); N11(Deamidated)	0	0	0.007945	30.08	0.0178187	2	1762.87	-3.5322	43.1922	1
	High	EAVLLLKK	1	1	1	P36578		0	0.001	0.01956	36.17	0.000277778	2	913.604	-4.26518	26.8957	1
P25705	ATP synthase subunit alpha, mitochondrial OS=Homo sapiens GN=ATP5A1 PE=1 SV=1 - [ATPA_HUMAN]	193.2	13.2	1	6	6	6	553	59.7136	9.12939
	A2	Sequence	# PSMs	# Proteins	# Protein Groups	Protein Group Accessions	Modifications	ΔCn	q-Value	PEP	IonScore	Exp Value	Charge	MH+ [Da]	ΔM [ppm]	RT [min]	# Missed Cleavages
	High	VVDALGNAIDGKGPIGSK	1	1	1	P25705		0	0	6.641e-09	72.07	7.01582e-07	2	1710.93	-2.4592	41.9935	1
	High	TGAIVDVPVGEELLGR	1	1	1	P25705		0	0	3.307e-07	63.84	4.95657e-06	2	1624.89	0.368997	58.1986	0
	High	TSIAIDTIINQK	1	1	1	P25705		0	0	3.533e-06	63.07	5.89343e-06	2	1316.74	-2.83462	50.1804	0
	High	EAYPGDVFYLHSR	1	1	1	P25705		0	0	1.473e-05	53.35	6.08031e-05	2	1553.74	1.23616	47.4709	0
	High	TSIAIDTIINQKR	1	1	1	P25705		0	0	0.006158	30.42	0.00762569	2	1472.84	0.998606	45.2155	1
	High	TGTAEMSSILEER	1	1	1	P25705		0	0	0.005037	27.46	0.0180371	2	1423.67	-3.18927	46.3796	0
O15042	U2 snRNP-associated SURP motif-containing protein OS=Homo sapiens GN=U2SURP PE=1 SV=2 - [SR140_HUMAN]	190.153	8.94	1	7	7	7	1029	118.219	8.47021
	A2	Sequence	# PSMs	# Proteins	# Protein Groups	Protein Group Accessions	Modifications	ΔCn	q-Value	PEP	IonScore	Exp Value	Charge	MH+ [Da]	ΔM [ppm]	RT [min]	# Missed Cleavages
	High	SNLELFKEELK	1	1	1	O15042		0	0	1.168e-06	79.42	1.40574e-07	2	1349.73	-2.11318	47.7382	1
	High	LcQIFSDLNATYR	1	1	1	O15042	C2(Carbamidomethyl)	0	0	1.37e-06	76.58	2.93414e-07	2	1600.78	-0.914525	56.5033	0
	High	VAPSKWEAVDESELEAQAVTTSK	1	1	1	O15042		0	0	1.289e-08	66.74	3.61181e-06	3	2475.22	-0.538658	50.9848	1
	High	LYSILQGDSPTK	1	1	1	O15042		0	0	0.0002239	32.63	0.0069857	2	1321.7	-2.65919	43.4439	0
	High	LYLVSDVLYNSSAK	1	1	1	O15042		0	0	0.001686	27.83	0.0263706	2	1571.83	-3.80588	58.2285	0
	High	WEAVDESELEAQAVTTSK	1	1	1	O15042		0	0	0.0005317	23.36	0.057434	2	1992.94	-1.96328	50.7197	0
	High	SLDDDLDGVPLDATEDSKK	1	1	1	O15042		0	0.009	0.109	10.07	1.13161	2	2032.95	-1.4781	46.1934	1
P84103	Serine/arginine-rich splicing factor 3 OS=Homo sapiens GN=SRSF3 PE=1 SV=1 - [SRSF3_HUMAN]	189.363	24.39	1	2	3	6	164	19.3179	11.6489
	A2	Sequence	# PSMs	# Proteins	# Protein Groups	Protein Group Accessions	Modifications	ΔCn	q-Value	PEP	IonScore	Exp Value	Charge	MH+ [Da]	ΔM [ppm]	RT [min]	# Missed Cleavages
	High	VYVGNLGNNGnKTELER	1	1	1	P84103	N11(Deamidated)	0	0	1.001e-08	94.24	6.49814e-09	2	1877.93	-3.07058	33.3024	1
	High	VYVGNLGNnGnKTELER	3	1	1	P84103	N9(Deamidated); N11(Deamidated)	0	0	4.989e-06	52.86	7.8935e-05	2	1878.91	-4.50213	34.3559	1
	High	NPPGFAFVEFEDPR	1	2	2	Q16629;P84103		0	0	2.744e-06	46.59	0.000288354	2	1621.76	-0.405537	59.1746	0
	High	VELSNGEKR	1	1	1	P84103		0	0	0.008965	46.23	0.00047289	2	1031.54	-3.46093	10.4618	1
Q99459	Cell division cycle 5-like protein OS=Homo sapiens GN=CDC5L PE=1 SV=2 - [CDC5L_HUMAN]	189.226	16.58	1	9	9	9	802	92.1937	8.17725
	A2	Sequence	# PSMs	# Proteins	# Protein Groups	Protein Group Accessions	Modifications	ΔCn	q-Value	PEP	IonScore	Exp Value	Charge	MH+ [Da]	ΔM [ppm]	RT [min]	# Missed Cleavages
	High	ESDLPSAILQTSGVSEFTK	1	1	1	Q99459		0	0	1.634e-09	70.1	1.79323e-06	2	2009	-3.00693	58.7376	0
	High	GVDYNAEIPFEK	1	1	1	Q99459		0	0	5.191e-07	66.81	2.21998e-06	2	1381.66	-0.958502	47.8971	0
	High	LVLPAPQISDAELQEVVK	1	1	1	Q99459		0	0	2.221e-08	59.87	5.71864e-06	2	1949.09	-1.485	59.3333	0
	High	EIDDTYIEDAADVDAR	1	1	1	Q99459		0	0	9.915e-05	44.28	0.000235148	2	1810.8	2.26208	50.0899	0
	High	NDFEIVLPENAEK	1	1	1	Q99459		0	0	0.0004487	29.68	0.0151782	2	1517.74	-4.95542	52.8313	0
	High	AQDVLVQEmEVVK	1	1	1	Q99459	M9(Oxidation)	0	0	0.0005275	24.24	0.0661115	2	1503.77	-3.99083	39.4929	0
	High	LNINPEDGMADYSDPSYVK	1	1	1	Q99459		0	0	0.0006558	20.77	0.058627	2	2127.95	-3.2624	50.9916	0
	High	YADLLLEKETLK	1	1	1	Q99459		0	0.001	0.01412	21.32	0.0726836	2	1435.8	-1.16409	46.1407	1
	High	LRQQDLDGELR	1	1	1	Q99459		0	0.004	0.0692	12.72	0.710971	2	1342.7	-2.70972	26.7383	1
P27694	Replication protein A 70 kDa DNA-binding subunit OS=Homo sapiens GN=RPA1 PE=1 SV=2 - [RFA1_HUMAN]	188.467	11.2	1	6	6	7	616	68.0953	7.21045
	A2	Sequence	# PSMs	# Proteins	# Protein Groups	Protein Group Accessions	Modifications	ΔCn	q-Value	PEP	IonScore	Exp Value	Charge	MH+ [Da]	ΔM [ppm]	RT [min]	# Missed Cleavages
	High	ATVMDVKPVDYR	1	1	1	P27694		0	0	4.049e-06	66.57	3.74497e-06	2	1393.71	-3.90995	34.5068	0
	High	VGQLSEGAIAAIMQK	1	1	1	P27694		0	0	7.198e-08	62.19	9.27061e-06	2	1515.82	-1.6353	56.9266	0
	High	DSLVDIIGIcK	1	1	1	P27694	C10(Carbamidomethyl)	0	0	8.581e-05	56.39	4.12159e-05	2	1232.65	-2.07974	58.6519	0
	High	SKDSLVDIIGIcK	1	1	1	P27694	C12(Carbamidomethyl)	0	0	0.001878	42.54	0.000874782	2	1447.78	-3.89402	54.0708	1
	High	VVPIASLTPYQSK	2	1	1	P27694		0	0	6.562e-06	41.82	0.000690541	2	1402.79	-2.15861	46.81	0
	High	AAGPSLSHTSGGTQSK	1	1	1	P27694		0	0.001	0.03625	15.9	0.331581	2	1485.73	-0.969557	11.7687	0
P62888	60S ribosomal protein L30 OS=Homo sapiens GN=RPL30 PE=1 SV=2 - [RL30_HUMAN]	186.202	53.04	1	6	6	6	115	12.7757	9.62744
	A2	Sequence	# PSMs	# Proteins	# Protein Groups	Protein Group Accessions	Modifications	ΔCn	q-Value	PEP	IonScore	Exp Value	Charge	MH+ [Da]	ΔM [ppm]	RT [min]	# Missed Cleavages
	High	KSEIEYYAMLAK	1	1	1	P62888		0	0	2.455e-08	90.01	1.63124e-08	2	1445.73	-3.19929	48.7795	1
	High	TGVHHYSGNNIELGTAcGK	1	1	1	P62888	C17(Carbamidomethyl)	0	0	8.605e-12	86.18	3.21722e-08	2	2014.95	3.13724	18.5569	0
	High	VcTLAIIDPGDSDIIR	1	1	1	P62888	C2(Carbamidomethyl)	0	0	1.337e-06	51.93	9.87463e-05	2	1757.91	0.567254	58.2809	0
	High	LVILANNcPALRK	1	1	1	P62888	C8(Carbamidomethyl)	0	0	0.002794	28.9	0.00663449	2	1481.86	-2.83262	39.045	1
	High	AKLVILANNcPALR	1	1	1	P62888	C10(Carbamidomethyl)	0	0.001	0.03035	13.39	0.217617	2	1552.89	-3.33875	43.5943	1
	High	SEIEYYAmLAK	1	1	1	P62888	M8(Oxidation)	0	0.003	0.05191	10.81	1.05806	2	1333.63	-0.296557	48.1998	0
P38919	Eukaryotic initiation factor 4A-III OS=Homo sapiens GN=EIF4A3 PE=1 SV=4 - [IF4A3_HUMAN]	185.952	14.36	3	4	4	4	411	46.8412	6.72705
	A2	Sequence	# PSMs	# Proteins	# Protein Groups	Protein Group Accessions	Modifications	ΔCn	q-Value	PEP	IonScore	Exp Value	Charge	MH+ [Da]	ΔM [ppm]	RT [min]	# Missed Cleavages
	High	EANFTVSSMHGDMPQK	1	1	1	P38919		0	0	6.25e-09	79.75	6.2496e-08	2	1778.78	-2.2547	34.6222	0
	High	GIYAYGFEKPSAIQQR	1	3	1	P38919		0	0	7.488e-11	77.62	2.75041e-07	2	1827.94	2.1474	43.1237	0
	High	GRDVIAQSQSGTGK	1	1	1	P38919		0	0	1.566e-06	62.02	1.14621e-05	2	1403.72	-1.56447	12.5407	1
	High	MLVLDEADEmLNK	1	1	1	P38919	M10(Oxidation)	0	0	1.933e-05	38.11	0.00195475	2	1536.73	-1.6311	49.3728	0
P53396	ATP-citrate synthase OS=Homo sapiens GN=ACLY PE=1 SV=3 - [ACLY_HUMAN]	185.328	5.72	1	5	5	6	1101	120.762	7.32764
	A2	Sequence	# PSMs	# Proteins	# Protein Groups	Protein Group Accessions	Modifications	ΔCn	q-Value	PEP	IonScore	Exp Value	Charge	MH+ [Da]	ΔM [ppm]	RT [min]	# Missed Cleavages
	High	TIAIIAEGIPEALTR	1	1	1	P53396		0	0	4.939e-07	71.08	4.21108e-07	2	1567.9	-1.03011	59.9668	0
	High	SGGMSNELNNIISR	2	1	1	P53396		0	0	1.915e-06	69.21	1.61333e-06	2	1491.72	-3.76219	50.9336	0
	High	FIcTTSAIQNR	1	1	1	P53396	C3(Carbamidomethyl)	0	0	0.0002327	46.29	0.000301928	2	1310.65	-3.01709	29.1088	0
	High	AFDSGIIPMEFVNK	1	1	1	P53396		0	0	0.0001388	28.38	0.021346	2	1567.78	-3.38825	59.5231	0
	High	VTPDTDWAR	1	1	1	P53396		0	0.009	0.1136	10.42	0.60824	2	1060.5	-3.51579	29.1168	0
P49411	Elongation factor Tu, mitochondrial OS=Homo sapiens GN=TUFM PE=1 SV=2 - [EFTU_HUMAN]	185.077	13.72	1	5	5	5	452	49.5102	7.60596
	A2	Sequence	# PSMs	# Proteins	# Protein Groups	Protein Group Accessions	Modifications	ΔCn	q-Value	PEP	IonScore	Exp Value	Charge	MH+ [Da]	ΔM [ppm]	RT [min]	# Missed Cleavages
	High	LLDAVDTYIPVPAR	1	1	1	P49411		0	0	2.347e-09	83.87	5.80439e-08	2	1542.85	-0.384301	57.0395	0
	High	TIGTGLVTNTLAMTEEEK	1	1	1	P49411		0	0	4.375e-10	78.19	2.74586e-07	2	1907.96	-0.804969	57.4125	0
	High	TIGTGLVTNTLAMTEEEKNIK	1	1	1	P49411		0	0	3.768e-11	68.6	2.11199e-06	3	2263.18	-1.32525	56.9076	1
	High	TVVTGIEMFHK	1	1	1	P49411		0	0.001	0.01722	12.81	0.913683	3	1261.66	-3.81976	43.52	0
	High	GITINAAHVEYSTAAR	1	1	1	P49411		0	0.003	0.06271	16.2	0.448582	2	1673.85	-3.41446	38.34	0
P31942	Heterogeneous nuclear ribonucleoprotein H3 OS=Homo sapiens GN=HNRNPH3 PE=1 SV=2 - [HNRH3_HUMAN]	184.687	26.59	1	6	6	8	346	36.9031	6.87354
	A2	Sequence	# PSMs	# Proteins	# Protein Groups	Protein Group Accessions	Modifications	ΔCn	q-Value	PEP	IonScore	Exp Value	Charge	MH+ [Da]	ΔM [ppm]	RT [min]	# Missed Cleavages
	High	DGMDNQGGYGSVGR	1	1	1	P31942		0	0	2.685e-07	71.35	1.35573e-07	2	1412.58	-3.02897	19.0442	0
	High	MGMGNNYSGGYGTPDGLGGYGR	1	1	1	P31942		0	0	6.75e-07	55.94	5.60303e-06	2	2180.91	-1.5058	46.8589	0
	High	HNGPNDASDGTVR	1	1	1	P31942		0	0	3.108e-05	45.62	0.000157641	2	1339.59	-2.9406	9.56866	0
	High	GGGGSGGYYGQGGMSGGGWR	1	1	1	P31942		0	0	1.971e-05	43.13	9.24174e-05	2	1804.74	-1.31186	38.307	0
	High	SEIKGFYDPPR	1	1	1	P31942		0	0	0.001998	35.77	0.00374763	2	1308.66	-0.621246	32.5287	1
	High	STGEAFVQFASK	1	1	1	P31942		0	0	0.001967	30.38	0.00980356	2	1271.62	-3.70036	43.9426	0
	High	mGMGNNYSGGYGTPDGLGGYGR	2	1	1	P31942	M1(Oxidation)	0	0.001	0.01266	14.05	0.047226	2	2196.9	-3.18088	41.9837	0
Q8N7C3	Probable E3 ubiquitin-protein ligase TRIML2 OS=Homo sapiens GN=TRIML2 PE=1 SV=1 - [TRIMM_HUMAN]	182.599	17.31	1	6	6	7	387	43.9552	5.71924
	A2	Sequence	# PSMs	# Proteins	# Protein Groups	Protein Group Accessions	Modifications	ΔCn	q-Value	PEP	IonScore	Exp Value	Charge	MH+ [Da]	ΔM [ppm]	RT [min]	# Missed Cleavages
	High	LLNEEcEQNLQR	1	1	1	Q8N7C3	C6(Carbamidomethyl)	0	0	6.228e-07	75.35	2.72779e-07	2	1545.73	-3.50958	27.1002	0
	High	MAMIQEEEQNFKK	1	1	1	Q8N7C3		0	0	2.219e-06	61.1	9.7419e-06	2	1625.77	-0.299324	39.3182	1
	High	WQVGIYHGSADAK	2	1	1	Q8N7C3		0	0	0.0001438	43.18	0.0006299	2	1431.7	-0.430234	37.2694	0
	High	QQEcISDLNLR	1	1	1	Q8N7C3	C4(Carbamidomethyl)	0	0	0.0001241	42.65	0.000670914	2	1375.66	-2.92505	40.0107	0
	High	LFQEILNTSR	1	1	1	Q8N7C3		0	0.001	0.01724	25.94	0.0359103	2	1220.66	-3.42767	49.1436	0
	High	LIVELEKK	1	1	1	Q8N7C3		0	0.003	0.06366	45.27	0.000242191	2	971.609	-5.19056	27.2661	1
P11586	C-1-tetrahydrofolate synthase, cytoplasmic OS=Homo sapiens GN=MTHFD1 PE=1 SV=3 - [C1TC_HUMAN]	181.756	7.06	1	5	5	5	935	101.495	7.29834
	A2	Sequence	# PSMs	# Proteins	# Protein Groups	Protein Group Accessions	Modifications	ΔCn	q-Value	PEP	IonScore	Exp Value	Charge	MH+ [Da]	ΔM [ppm]	RT [min]	# Missed Cleavages
	High	AAQAPSSFQLLYDLK	1	1	1	P11586		0	0	1.429e-07	75.94	3.6929e-07	2	1651.87	-0.809944	59.7379	0
	High	YVVVTGITPTPLGEGK	1	1	1	P11586		0	0	1.128e-07	61.45	8.12823e-06	2	1630.91	0.721255	49.8677	0
	High	GALALAQAVQR	1	1	1	P11586		0	0	2.759e-05	54.3	2.1549e-05	2	1097.64	-4.34234	39.8941	0
	High	TDTESELDLISR	1	1	1	P11586		0	0	1.352e-05	43.18	0.000665962	2	1378.67	-3.0743	45.7596	0
	High	LDIDPETITWQR	1	1	1	P11586		0	0	0.0001533	41.93	0.00115097	2	1486.75	-0.569082	56.3734	0
O75534	Cold shock domain-containing protein E1 OS=Homo sapiens GN=CSDE1 PE=1 SV=2 - [CSDE1_HUMAN]	181.527	13.66	1	8	8	10	798	88.8289	6.25244
	A2	Sequence	# PSMs	# Proteins	# Protein Groups	Protein Group Accessions	Modifications	ΔCn	q-Value	PEP	IonScore	Exp Value	Charge	MH+ [Da]	ΔM [ppm]	RT [min]	# Missed Cleavages
	High	EKEAEDGIIAYDDcGVK	1	1	1	O75534	C14(Carbamidomethyl)	0	0	3.262e-06	63.07	4.31527e-06	2	1911.86	-2.85331	36.4797	1
	High	VTLLEGDHVR	1	1	1	O75534		0	0	3.656e-05	60.97	8.6782e-06	2	1138.62	-3.3619	27.3278	0
	High	DQFGFINYEVGDSK	1	1	1	O75534		0	0	2.925e-07	59.86	8.62356e-06	2	1618.74	-0.144879	56.7235	0
	High	ATNIEVLSNTFQFTNEAR	3	1	1	O75534		0	0	0.002405	32.31	0.0107217	2	2055.03	9.84418	59.2126	0
	High	VGDDVEFEVSSDR	1	1	1	O75534		0	0	0.002133	21.67	0.0411865	2	1453.64	-0.929689	38.2238	0
	High	TGKPIAVK	1	1	1	O75534		0	0.001	0.01383	41.93	0.00029175	2	813.516	-4.1727	9.09947	0
	High	IKQEILPEER	1	1	1	O75534		0	0.001	0.01518	26.5	0.0145517	2	1254.7	-2.7588	25.1646	1
	High	THSVnGITEEADPTIYSGK	1	1	1	O75534	N5(Deamidated)	0	0.008	0.1028	12.85	0.702974	2	2019.94	-2.90976	36.775	0
O43290	U4/U6.U5 tri-snRNP-associated protein 1 OS=Homo sapiens GN=SART1 PE=1 SV=1 - [SNUT1_HUMAN]	180.891	8	1	4	4	4	800	90.2003	6.12549
	A2	Sequence	# PSMs	# Proteins	# Protein Groups	Protein Group Accessions	Modifications	ΔCn	q-Value	PEP	IonScore	Exp Value	Charge	MH+ [Da]	ΔM [ppm]	RT [min]	# Missed Cleavages
	High	MSSSDTPLGTVALLQEK	1	1	1	O43290		0	0	4.048e-10	88.11	2.95144e-08	2	1776.9	-2.77526	57.2806	0
	High	GLAAALLLcQNK	1	1	1	O43290	C9(Carbamidomethyl)	0	0	1.182e-06	61.02	1.103e-05	2	1271.71	-2.05386	54.0983	0
	High	ADDLLPLGDQTQDGDFGSR	1	1	1	O43290		0	0	5.114e-08	56.07	2.16276e-05	2	2019.92	-2.50185	52.7583	0
	High	TSSGDASSLSIEETNK	1	1	1	O43290		0	0	3.659e-05	42.46	0.000584571	2	1625.75	-1.25285	25.527	0
Q7Z5H3	Rho GTPase-activating protein 22 OS=Homo sapiens GN=ARHGAP22 PE=1 SV=1 - [RHG22_HUMAN]	179.85	11.89	1	6	6	7	698	76.731	8.14795
	A2	Sequence	# PSMs	# Proteins	# Protein Groups	Protein Group Accessions	Modifications	ΔCn	q-Value	PEP	IonScore	Exp Value	Charge	MH+ [Da]	ΔM [ppm]	RT [min]	# Missed Cleavages
	High	FLDEVQAYSNVNK	2	1	1	Q7Z5H3		0	0	1.028e-09	85.82	3.48218e-08	2	1526.75	-2.33083	43.9322	0
	High	HSQLFTAPVPEGPTSPR	1	1	1	Q7Z5H3		0	0	1.033e-06	42.37	0.00107194	2	1820.92	-7.53495	40.5175	0
	High	QVSNLPQANYNLLR	1	1	1	Q7Z5H3		0	0	3.389e-05	40.24	0.00151871	2	1629.87	-0.0786765	49.0405	0
	High	GGLQcAVGWGSEEVTR	1	1	1	Q7Z5H3	C5(Carbamidomethyl)	0	0	0.0001113	29.07	0.0111492	2	1705.79	-4.23569	49.1789	0
	High	SEALQGLVTELR	1	1	1	Q7Z5H3		0	0	0.004153	27.22	0.032813	2	1315.72	-4.22526	56.5119	0
	High	LEEELDQEKKK	1	1	1	Q7Z5H3		0	0.002	0.04654	28.51	0.02579	2	1388.72	-3.05282	13.5539	2
Q86T24	Transcriptional regulator Kaiso OS=Homo sapiens GN=ZBTB33 PE=1 SV=2 - [KAISO_HUMAN]	177.543	13.39	1	4	4	4	672	74.4382	5.12256
	A2	Sequence	# PSMs	# Proteins	# Protein Groups	Protein Group Accessions	Modifications	ΔCn	q-Value	PEP	IonScore	Exp Value	Charge	MH+ [Da]	ΔM [ppm]	RT [min]	# Missed Cleavages
	High	LPTPVNQATLSQTQGSEK	1	1	1	Q86T24		0	0	2.483e-12	102.08	9.53939e-10	2	1898.97	-4.18476	34.539	0
	High	mQIPTLLQEPLSNSLK	1	1	1	Q86T24	M1(Oxidation)	0	0	1.287e-07	70.53	1.13737e-06	2	1827.98	-2.7901	57.7762	0
	High	FIAELGVPLSQVK	1	1	1	Q86T24		0	0	7.457e-06	52.56	4.88071e-05	2	1400.81	-2.1674	56.7679	0
	High	ETLPSNNTVAQVQSNPGPVAISDVAPSASNNSPPLTNITPTQK	1	1	1	Q86T24		0	0	0.0003524	17.17	0.232159	4	4356.19	-2.34662	54.127	0
Q99700	Ataxin-2 OS=Homo sapiens GN=ATXN2 PE=1 SV=2 - [ATX2_HUMAN]	177.461	5.79	1	5	5	5	1313	140.196	9.56885
	A2	Sequence	# PSMs	# Proteins	# Protein Groups	Protein Group Accessions	Modifications	ΔCn	q-Value	PEP	IonScore	Exp Value	Charge	MH+ [Da]	ΔM [ppm]	RT [min]	# Missed Cleavages
	High	LQPSSTSESMDQLLNK	1	1	1	Q99700		0	0	3.472e-09	94.15	5.74965e-09	2	1777.86	-4.82669	46.3746	0
	High	STSHTSDFNPNSGSDQR	1	1	1	Q99700		0	0	1.164e-07	63.45	1.98817e-06	2	1836.79	7.62003	15.2876	0
	High	TSPSGGTWSSVVSGVPR	1	1	1	Q99700		0	0	9.753e-07	52.34	9.80188e-05	2	1660.82	-2.85096	48.8045	0
	High	ANQLAEEIESSAQYK	1	1	1	Q99700		0	0	6.324e-05	37.63	0.00217456	2	1680.81	-1.11235	50.8522	0
	High	cDLVLDAAHEK	1	1	1	Q99700	C1(Carbamidomethyl)	0	0.003	0.0621	13.56	0.394297	2	1270.61	-2.69677	27.914	0
P62269	40S ribosomal protein S18 OS=Homo sapiens GN=RPS18 PE=1 SV=3 - [RS18_HUMAN]	176.648	15.79	1	3	3	8	152	17.7079	10.9897
	A2	Sequence	# PSMs	# Proteins	# Protein Groups	Protein Group Accessions	Modifications	ΔCn	q-Value	PEP	IonScore	Exp Value	Charge	MH+ [Da]	ΔM [ppm]	RT [min]	# Missed Cleavages
	High	YSQVLANGLDNK	2	1	1	P62269		0	0	1.229e-06	81.21	1.24877e-07	2	1321.67	-3.39547	32.8324	0
	High	YSQVLAnGLDNK	4	1	1	P62269	N7(Deamidated)	0	0	1.924e-06	80.4	1.34978e-07	2	1322.65	-3.49068	31.921	0
	High	KADIDLTKR	1	1	1	P62269		0	0	0.005154	42.16	0.000769291	2	1059.61	-3.31356	14.7355	2
	High	DGKYSQVLANGLDNK	1	1	1	P62269		0	0	0.009409	25.12	0.0549083	2	1621.82	-1.68705	37.5532	1
O60306	Intron-binding protein aquarius OS=Homo sapiens GN=AQR PE=1 SV=4 - [AQR_HUMAN]	176.477	4.98	3	6	6	7	1485	171.186	6.3667
	A2	Sequence	# PSMs	# Proteins	# Protein Groups	Protein Group Accessions	Modifications	ΔCn	q-Value	PEP	IonScore	Exp Value	Charge	MH+ [Da]	ΔM [ppm]	RT [min]	# Missed Cleavages
	High	SYEEDMEIAEGcFR	1	1	1	O60306	C12(Carbamidomethyl)	0	0	1.796e-07	78.09	1.54871e-08	2	1735.69	-1.47695	55.6768	0
	High	VTVEDPALQIPPFR	2	1	1	O60306		0	0	6.109e-07	62.09	6.24197e-06	2	1581.86	-3.56767	57.5418	0
	High	VIEDIYEKEIVK	1	1	1	O60306		0	0	1.479e-06	50.79	8.83702e-05	2	1477.82	0.637561	41.8705	1
	High	ISQIQQLNQMPLYPTEK	1	1	1	O60306		0	0	0.007153	12.58	0.894365	2	2031.05	-4.13735	53.65	0
	High	YSNMEQSLFTR	1	1	1	O60306		0	0.001	0.03281	16.33	0.16413	2	1375.63	-1.75308	46.8002	0
	High	ITFPVR	1	3	1	O60306		0	0.002	0.04384	26.58	0.0201104	2	732.437	-4.37027	36.2301	0
Q8IWR0	Zinc finger CCCH domain-containing protein 7A OS=Homo sapiens GN=ZC3H7A PE=1 SV=1 - [Z3H7A_HUMAN]	176.132	10.71	1	6	7	7	971	110.466	7.29834
	A2	Sequence	# PSMs	# Proteins	# Protein Groups	Protein Group Accessions	Modifications	ΔCn	q-Value	PEP	IonScore	Exp Value	Charge	MH+ [Da]	ΔM [ppm]	RT [min]	# Missed Cleavages
	High	cQYVGncSFAHSPEER	1	2	2	Q8IWR0;Q9UGR2	C1(Carbamidomethyl); N6(Deamidated); C7(Carbamidomethyl)	0	0	1.892e-07	74.23	6.04116e-08	2	1941.8	7.77598	27.2424	0
	High	QWQGHISSEK	1	1	1	Q8IWR0		0	0	7.87e-06	67.03	2.18959e-06	2	1199.58	1.09316	16.2344	0
	High	NDFGNFFGSAVTKPSSSVTPR	1	1	1	Q8IWR0		0	0	4.976e-07	57.54	2.54606e-05	2	2215.08	-0.87851	54.5292	0
	High	NGQVIEPDKNR	1	1	1	Q8IWR0		0	0	0.002096	31.45	0.00794919	2	1269.65	-1.87612	12.4924	1
	High	SFHGQcQLDLcR	1	1	1	Q8IWR0	C6(Carbamidomethyl); C11(Carbamidomethyl)	0	0	0.007491	26.98	0.0110246	2	1520.67	-1.2593	29.1791	0
	High	VLEDcNIVLSLNASNcK	1	1	1	Q8IWR0	C5(Carbamidomethyl); C16(Carbamidomethyl)	0	0	0.0002562	18.62	0.253511	2	1948.94	-1.34427	53.3044	0
	High	ALNHSVEDIEPDLLTPR	1	1	1	Q8IWR0		0	0	0.000682	14.58	0.55734	2	1918.99	-0.373972	51.1527	0
P20042	Eukaryotic translation initiation factor 2 subunit 2 OS=Homo sapiens GN=EIF2S2 PE=1 SV=2 - [IF2B_HUMAN]	175.803	11.11	1	4	4	4	333	38.3644	5.79541
	A2	Sequence	# PSMs	# Proteins	# Protein Groups	Protein Group Accessions	Modifications	ΔCn	q-Value	PEP	IonScore	Exp Value	Charge	MH+ [Da]	ΔM [ppm]	RT [min]	# Missed Cleavages
	High	DASDDLDDLNFFNQK	1	1	1	P20042		0	0	6.35e-12	108.49	5.94633e-11	2	1756.76	-2.97106	59.3066	0
	High	TSFVNFTDIcK	1	1	1	P20042	C10(Carbamidomethyl)	0	0	5.926e-06	75.34	2.61712e-07	2	1331.63	-3.30975	53.3704	0
	High	DYTYEELLNR	1	1	1	P20042		0	0	0.001331	34.21	0.00273107	2	1315.61	-1.57631	51.5457	0
	High	KTSFVNFTDIcK	1	1	1	P20042	C11(Carbamidomethyl)	0	0.002	0.04368	15.75	0.461636	2	1459.72	-3.68784	46.415	1
P62753	40S ribosomal protein S6 OS=Homo sapiens GN=RPS6 PE=1 SV=1 - [RS6_HUMAN]	175.774	18.07	1	5	5	8	249	28.663	10.8433
	A2	Sequence	# PSMs	# Proteins	# Protein Groups	Protein Group Accessions	Modifications	ΔCn	q-Value	PEP	IonScore	Exp Value	Charge	MH+ [Da]	ΔM [ppm]	RT [min]	# Missed Cleavages
	High	MATEVAADALGEEWK	1	1	1	P62753		0	0	4.183e-07	63.82	4.21178e-06	2	1620.75	-1.8875	53.2403	0
	High	LNISFPATGcQK	3	1	1	P62753	C10(Carbamidomethyl)	0	0	7.364e-06	58.45	2.28623e-05	2	1335.67	-3.4357	44.6693	0
	High	KGEKDIPGLTDTTVPR	1	1	1	P62753		0	0	1.151e-06	43.54	0.000593068	2	1726.93	-2.31066	32.7988	2
	High	DIPGLTDTTVPR	1	1	1	P62753		0	0	0.0006735	36.47	0.00267127	2	1284.68	-0.914146	44.6032	0
	High	mKLNISFPATGcQK	1	1	1	P62753	M1(Oxidation); C12(Carbamidomethyl)	0	0.002	0.0417	17.12	0.30763	2	1610.8	-3.61533	40.2405	1
	High	MKLNISFPATGcQK	1	1	1	P62753	C12(Carbamidomethyl)	0	0.005	0.07368	18.29	0.254252	2	1594.82	9.08067	47.7296	1
Q9BQG0	Myb-binding protein 1A OS=Homo sapiens GN=MYBBP1A PE=1 SV=2 - [MBB1A_HUMAN]	174.16	4.22	1	4	4	5	1328	148.762	9.27588
	A2	Sequence	# PSMs	# Proteins	# Protein Groups	Protein Group Accessions	Modifications	ΔCn	q-Value	PEP	IonScore	Exp Value	Charge	MH+ [Da]	ΔM [ppm]	RT [min]	# Missed Cleavages
	High	LVGSVNLFSDENVPR	2	1	1	Q9BQG0		0	0	1.684e-10	106.12	3.67736e-10	2	1645.85	-1.97309	54.8646	0
	High	EIPSATQSPISK	1	1	1	Q9BQG0		0	0	0.002046	35.27	0.00380373	2	1257.66	-2.85983	25.6683	0
	High	VYSTALSSFLTK	1	1	1	Q9BQG0		0	0	0.00237	30.12	0.0175095	2	1316.71	-3.08899	57.4328	0
	High	SPAEScDLLGDIQTcIR	1	1	1	Q9BQG0	C6(Carbamidomethyl); C15(Carbamidomethyl)	0	0.001	0.01453	12.61	0.608587	2	1934.89	-3.04294	57.7238	0
O95487	Protein transport protein Sec24B OS=Homo sapiens GN=SEC24B PE=1 SV=2 - [SC24B_HUMAN]	173.538	5.76	1	6	6	6	1268	137.331	6.66846
	A2	Sequence	# PSMs	# Proteins	# Protein Groups	Protein Group Accessions	Modifications	ΔCn	q-Value	PEP	IonScore	Exp Value	Charge	MH+ [Da]	ΔM [ppm]	RT [min]	# Missed Cleavages
	High	sAPAGSSHPAASAR	1	1	1	O95487	N-Term(Acetyl)	0	0	6.885e-07	83.72	5.71113e-08	2	1308.63	-1.74813	12.44	0
	High	cTLTNIPQTQALLNK	1	1	1	O95487	C1(Carbamidomethyl)	0	0	2.602e-07	56.23	4.04994e-05	2	1714.91	-3.34454	48.5446	0
	High	VNDVPEEFMYNPLTR	1	1	1	O95487		0	0	2.165e-05	46.44	0.000292813	2	1823.86	-0.809982	58.5817	0
	High	DLTQLPVITSNTIVR	1	1	1	O95487		0	0	2.78e-05	40.79	0.000712797	2	1669.94	-2.83254	57.5901	0
	High	VVQHLGPATDFYK	1	1	1	O95487		0	0	6.976e-06	36.22	0.00445327	2	1474.77	-1.47147	37.218	0
	High	VVQHLGPATDFYKK	1	1	1	O95487		0	0	0.001335	23.52	0.0624707	2	1602.86	-1.88654	29.4428	1
P41091	Eukaryotic translation initiation factor 2 subunit 3 OS=Homo sapiens GN=EIF2S3 PE=1 SV=3 - [IF2G_HUMAN]	170.87	12.5	2	4	4	4	472	51.0772	8.39697
	A2	Sequence	# PSMs	# Proteins	# Protein Groups	Protein Group Accessions	Modifications	ΔCn	q-Value	PEP	IonScore	Exp Value	Charge	MH+ [Da]	ΔM [ppm]	RT [min]	# Missed Cleavages
	High	ScGSSTPDEFPTDIPGTK	1	1	1	P41091	C2(Carbamidomethyl)	0	0	1.897e-09	87.04	8.99521e-09	2	1895.83	-2.91018	43.442	0
	High	aGGEAGVTLGQPHLSR	1	2	1	P41091	N-Term(Acetyl)	0	0	3.4e-08	75.08	5.4485e-07	2	1591.82	-2.22586	39.0772	0
	High	IVLTNPVcTEVGEK	1	2	1	P41091	C8(Carbamidomethyl)	0	0	1.524e-05	49.62	0.000175176	2	1558.81	-2.95814	43.5101	0
	High	LTPLSHEVISR	1	2	1	P41091		0	0	0.009059	27.85	0.0118122	2	1251.7	-4.28888	27.928	0
P16989	Y-box-binding protein 3 OS=Homo sapiens GN=YBX3 PE=1 SV=4 - [YBOX3_HUMAN]	169.935	22.58	1	3	7	10	372	40.066	9.77393
	A2	Sequence	# PSMs	# Proteins	# Protein Groups	Protein Group Accessions	Modifications	ΔCn	q-Value	PEP	IonScore	Exp Value	Charge	MH+ [Da]	ΔM [ppm]	RT [min]	# Missed Cleavages
	High	NDTKEDVFVHQTAIKK	1	2	2	P67809;P16989		0	0	5.443e-11	90.13	1.45576e-08	2	1872.99	3.00421	18.5655	2
	High	GAEAANVTGPDGVPVEGSR	2	1	1	P16989		0	0	1.367e-09	79	2.02687e-07	2	1782.86	-3.24573	30.5904	0
	High	SVGDGETVEFDVVEGEK	3	3	3	P67809;P16989;Q9Y2T7		0	0	0.0002104	30.8	0.00865034	2	1795.82	-3.62578	50.9867	0
	High	nYAGEEEEEGSGSSEGFDPPATDR	1	1	1	P16989	N1(Deamidated)	0	0	0.008947	18.42	0.0143539	2	2531.01	3.33666	35.0416	0
	High	SVGDGETVEFDVVEGEKGAEAANVTGPDGVPVEGSR	1	1	1	P16989		0	0	4.305e-05	13.71	0.534126	3	3559.65	-4.30678	55.032	1
	High	EDVFVHQTAIKK	1	2	2	P67809;P16989		0	0.003	0.06549	10.12	1.48344	2	1414.76	-3.69802	18.6688	1
	High	NGYGFINRNDTK	1	3	3	P67809;P16989;Q9Y2T7		0	0.008	0.0911	16.51	0.247927	2	1398.67	-2.63852	25.8477	1
Q9NX58	Cell growth-regulating nucleolar protein OS=Homo sapiens GN=LYAR PE=1 SV=2 - [LYAR_HUMAN]	169.747	19.53	1	6	6	6	379	43.5879	9.53955
	A2	Sequence	# PSMs	# Proteins	# Protein Groups	Protein Group Accessions	Modifications	ΔCn	q-Value	PEP	IonScore	Exp Value	Charge	MH+ [Da]	ΔM [ppm]	RT [min]	# Missed Cleavages
	High	VFFTcNAcGESVKK	1	1	1	Q9NX58	C5(Carbamidomethyl); C8(Carbamidomethyl)	0	0	1.187e-06	62.7	5.42402e-06	2	1646.76	-1.82291	31.0329	1
	High	ELLEQISAFDNVPR	1	1	1	Q9NX58		0	0	2.288e-07	60.87	1.46914e-05	2	1630.84	-2.86755	58.3818	0
	High	cISEDQKYGGK	1	1	1	Q9NX58	C1(Carbamidomethyl)	0	0	7.315e-05	51.11	5.65357e-05	2	1284.59	-2.859	13.3854	1
	High	VKDAVEQQGEVKK	1	1	1	Q9NX58		0	0	3.361e-05	47.5	0.000265853	2	1457.79	-2.40453	10.3872	2
	High	VFFTcNAcGESVK	1	1	1	Q9NX58	C5(Carbamidomethyl); C8(Carbamidomethyl)	0	0	0.001433	31.93	0.00230835	2	1518.66	-6.1569	39.2582	0
	High	GQEADLEAGGEEVPEAnGSAGK	1	1	1	Q9NX58	N17(Deamidated)	0	0.001	0.01287	14.6	0.190705	2	2115.92	-5.17484	31.7671	0
Q9UMS4	Pre-mRNA-processing factor 19 OS=Homo sapiens GN=PRPF19 PE=1 SV=1 - [PRP19_HUMAN]	168.19	19.44	16	5	6	8	504	55.1463	6.60986
	A2	Sequence	# PSMs	# Proteins	# Protein Groups	Protein Group Accessions	Modifications	ΔCn	q-Value	PEP	IonScore	Exp Value	Charge	MH+ [Da]	ΔM [ppm]	RT [min]	# Missed Cleavages
	High	YIAENGTDPINNQPLSEEQLIDIK	1	1	1	Q9UMS4		0	0	7.358e-11	84.58	6.37457e-08	2	2714.34	-2.94714	57.3478	0
	High	TVPEELVKPEELSK	2	1	1	Q9UMS4		0	0	5.5e-07	56.86	2.66852e-05	2	1597.87	-0.736107	40.2711	0
	High	IWSVPNAScVQVVR	2	1	1	Q9UMS4	C9(Carbamidomethyl)	0	0	1.634e-05	55.24	4.44351e-05	2	1614.84	0.720824	51.6782	0
[truncated: 4,053 more rows]
