# Supplementary material for: PI3K activation is enhanced by FOXM1D binding to p110 and p85 subunits
Source: Signal Transduct Target Ther. 2020 Jun 30;5:105. doi: 10.1038/s41392-020-00218-3 (PMC7327037; doi:10.1038/s41392-020-00218-3)
Supplement: Supplementary file 3 — Supplementary table 2 [file 41392_2020_218_MOESM3_ESM.xlsx]

## Sheet: Sheet1
FOXM1D-interacting proteins identified in HPLC
Accession	Description	Score	Coverage	# Proteins	# Unique Peptides	# Peptides	# PSMs	# AAs	MW [kDa]	calc. pI
P04264	Keratin, type II cytoskeletal 1 OS=Homo sapiens GN=KRT1 PE=1 SV=6 - [K2C1_HUMAN]	14591.7	64.44	2	27	34	704	644	65.999	8.11865
P35527	Keratin, type I cytoskeletal 9 OS=Homo sapiens GN=KRT9 PE=1 SV=3 - [K1C9_HUMAN]	6784.29	69.98	2	25	26	325	623	62.0268	5.23682
P08729	Keratin, type II cytoskeletal 7 OS=Homo sapiens GN=KRT7 PE=1 SV=5 - [K2C7_HUMAN]	5749.27	39.02	8	14	19	238	469	51.3543	5.47803
P05787	Keratin, type II cytoskeletal 8 OS=Homo sapiens GN=KRT8 PE=1 SV=7 - [K2C8_HUMAN]	5421.62	31.06	8	8	17	232	483	53.6711	5.59229
P13645	Keratin, type I cytoskeletal 10 OS=Homo sapiens GN=KRT10 PE=1 SV=6 - [K1C10_HUMAN]	4436.65	42.81	14	21	24	194	584	58.7917	5.21143
P35908	Keratin, type II cytoskeletal 2 epidermal OS=Homo sapiens GN=KRT2 PE=1 SV=2 - [K22E_HUMAN]	3892.24	53.05	2	18	27	221	639	65.3932	8.00146
P04259	Keratin, type II cytoskeletal 6B OS=Homo sapiens GN=KRT6B PE=1 SV=5 - [K2C6B_HUMAN]	3713.39	49.11	7	1	30	187	564	60.0303	8.00146
P02538	Keratin, type II cytoskeletal 6A OS=Homo sapiens GN=KRT6A PE=1 SV=3 - [K2C6A_HUMAN]	3430.25	50.71	8	2	31	171	564	60.0083	8.00146
P48668	Keratin, type II cytoskeletal 6C OS=Homo sapiens GN=KRT6C PE=1 SV=3 - [K2C6C_HUMAN]	3401.34	50.53	8	1	30	170	564	59.9883	8.00146
P02533	Keratin, type I cytoskeletal 14 OS=Homo sapiens GN=KRT14 PE=1 SV=4 - [K1C14_HUMAN]	2597.02	58.69	13	9	25	127	472	51.5294	5.16064
P08779	Keratin, type I cytoskeletal 16 OS=Homo sapiens GN=KRT16 PE=1 SV=4 - [K1C16_HUMAN]	2485.22	68.29	13	18	30	126	473	51.2362	5.04639
P13647	Keratin, type II cytoskeletal 5 OS=Homo sapiens GN=KRT5 PE=1 SV=3 - [K2C5_HUMAN]	2352.66	38.81	7	11	24	133	590	62.34	7.73779
P35579	Myosin-9 OS=Homo sapiens GN=MYH9 PE=1 SV=4 - [MYH9_HUMAN]	1878.18	20.46	4	27	27	88	1960	226.392	5.60498
Q04695	Keratin, type I cytoskeletal 17 OS=Homo sapiens GN=KRT17 PE=1 SV=2 - [K1C17_HUMAN]	1198.92	45.37	12	9	19	70	432	48.076	5.021
P08670	Vimentin OS=Homo sapiens GN=VIM PE=1 SV=4 - [VIME_HUMAN]	981.655	48.28	7	18	21	46	466	53.6191	5.12256
P15924	Desmoplakin OS=Homo sapiens GN=DSP PE=1 SV=3 - [DESP_HUMAN]	952.982	7.94	1	17	17	49	2871	331.569	6.81494
Q9BQE3	Tubulin alpha-1C chain OS=Homo sapiens GN=TUBA1C PE=1 SV=1 - [TBA1C_HUMAN]	764.592	30.73	4	2	9	38	449	49.8635	5.09717
P07437	Tubulin beta chain OS=Homo sapiens GN=TUBB PE=1 SV=2 - [TBB5_HUMAN]	705.539	34.68	5	3	11	31	444	49.639	4.89404
P68104	Elongation factor 1-alpha 1 OS=Homo sapiens GN=EEF1A1 PE=1 SV=1 - [EF1A1_HUMAN]	620.249	19.91	3	8	8	34	462	50.1091	9.01221
P68371	Tubulin beta-4B chain OS=Homo sapiens GN=TUBB4B PE=1 SV=1 - [TBB4B_HUMAN]	613.198	31.24	5	2	10	26	445	49.799	4.89404
Q71U36	Tubulin alpha-1A chain OS=Homo sapiens GN=TUBA1A PE=1 SV=1 - [TBA1A_HUMAN]	539.511	31.04	3	2	9	25	451	50.1036	5.05908
P02768	Serum albumin OS=Homo sapiens GN=ALB PE=1 SV=2 - [ALBU_HUMAN]	356.06	9.03	1	6	6	25	609	69.3215	6.27783
P05783	Keratin, type I cytoskeletal 18 OS=Homo sapiens GN=KRT18 PE=1 SV=2 - [K1C18_HUMAN]	348.329	24.65	8	8	9	20	430	48.0285	5.45264
P14923	Junction plakoglobin OS=Homo sapiens GN=JUP PE=1 SV=3 - [PLAK_HUMAN]	241.36	8.72	1	5	5	9	745	81.6927	6.13818
P19105	Myosin regulatory light chain 12A OS=Homo sapiens GN=MYL12A PE=1 SV=2 - [ML12A_HUMAN]	238.592	18.71	3	3	3	9	171	19.7815	4.80518
P12268	Inosine-5'-monophosphate dehydrogenase 2 OS=Homo sapiens GN=IMPDH2 PE=1 SV=2 - [IMDH2_HUMAN]	238.288	17.32	1	7	7	13	514	55.7696	6.90283
Q9BY77	Polymerase delta-interacting protein 3 OS=Homo sapiens GN=POLDIP3 PE=1 SV=2 - [PDIP3_HUMAN]	190.79	13.06	1	4	4	8	421	46.0605	9.99365
P14618	Pyruvate kinase isozymes M1/M2 OS=Homo sapiens GN=PKM PE=1 SV=4 - [KPYM_HUMAN]	164.434	12.99	1	4	4	6	531	57.9	7.84033
P60709	Actin, cytoplasmic 1 OS=Homo sapiens GN=ACTB PE=1 SV=1 - [ACTB_HUMAN]	151.532	15.2	12	4	4	11	375	41.7097	5.47803
P61626	Lysozyme C OS=Homo sapiens GN=LYZ PE=1 SV=1 - [LYSC_HUMAN]	136.97	16.22	1	2	2	4	148	16.5263	9.15869
P50914	60S ribosomal protein L14 OS=Homo sapiens GN=RPL14 PE=1 SV=4 - [RL14_HUMAN]	132.888	5.58	1	1	1	3	215	23.417	10.9312
Q8N1N4	Keratin, type II cytoskeletal 78 OS=Homo sapiens GN=KRT78 PE=2 SV=2 - [K2C78_HUMAN]	121.027	6.73	5	2	4	6	520	56.8305	6.02393
Q16777	Histone H2A type 2-C OS=Homo sapiens GN=HIST2H2AC PE=1 SV=4 - [H2A2C_HUMAN]	118.081	22.48	2	1	1	4	129	13.9798	10.9019
Q02413	Desmoglein-1 OS=Homo sapiens GN=DSG1 PE=1 SV=2 - [DSG1_HUMAN]	117.21	4.96	1	3	3	5	1049	113.676	5.03369
P23528	Cofilin-1 OS=Homo sapiens GN=CFL1 PE=1 SV=3 - [COF1_HUMAN]	116.062	27.71	1	3	3	6	166	18.4907	8.08936
P05388	60S acidic ribosomal protein P0 OS=Homo sapiens GN=RPLP0 PE=1 SV=1 - [RLA0_HUMAN]	115.914	13.56	2	2	2	3	317	34.2518	5.97314
Q9NZT1	Calmodulin-like protein 5 OS=Homo sapiens GN=CALML5 PE=1 SV=2 - [CALL5_HUMAN]	106.91	15.75	1	1	1	2	146	15.8828	4.43701
P12236	ADP/ATP translocase 3 OS=Homo sapiens GN=SLC25A6 PE=1 SV=4 - [ADT3_HUMAN]	104.414	4.36	1	1	1	2	298	32.8452	9.74463
P57088	Transmembrane protein 33 OS=Homo sapiens GN=TMEM33 PE=1 SV=2 - [TMM33_HUMAN]	101.854	4.86	1	1	1	2	247	27.9598	9.70068
Q86YZ3	Hornerin OS=Homo sapiens GN=HRNR PE=1 SV=2 - [HORN_HUMAN]	100.41	1.68	1	1	1	2	2850	282.228	10.0376
P21333	Filamin-A OS=Homo sapiens GN=FLNA PE=1 SV=4 - [FLNA_HUMAN]	99.6005	1.55	3	3	3	5	2647	280.564	6.06201
Q08554	Desmocollin-1 OS=Homo sapiens GN=DSC1 PE=1 SV=2 - [DSC1_HUMAN]	97.8967	3.13	1	2	2	3	894	99.9238	5.42725
P05387	60S acidic ribosomal protein P2 OS=Homo sapiens GN=RPLP2 PE=1 SV=1 - [RLA2_HUMAN]	93.63	10.43	1	1	1	2	115	11.6578	4.53857
Q15149	Plectin OS=Homo sapiens GN=PLEC PE=1 SV=3 - [PLEC_HUMAN]	91.651	1.24	1	5	5	6	4684	531.466	5.96045
P04406	Glyceraldehyde-3-phosphate dehydrogenase OS=Homo sapiens GN=GAPDH PE=1 SV=3 - [G3P_HUMAN]	90.4263	4.18	1	1	1	5	335	36.0304	8.45557
P31943	Heterogeneous nuclear ribonucleoprotein H OS=Homo sapiens GN=HNRNPH1 PE=1 SV=4 - [HNRH1_HUMAN]	89.19	7.57	2	1	2	3	449	49.1984	6.30322
P81605	Dermcidin OS=Homo sapiens GN=DCD PE=1 SV=2 - [DCD_HUMAN]	86.429	20	1	2	2	5	110	11.2768	6.53662
P10599	Thioredoxin OS=Homo sapiens GN=TXN PE=1 SV=3 - [THIO_HUMAN]	81.67	12.38	1	1	1	2	105	11.7297	4.91943
P49411	Elongation factor Tu, mitochondrial OS=Homo sapiens GN=TUFM PE=1 SV=2 - [EFTU_HUMAN]	81.6576	2.65	1	1	1	2	452	49.5102	7.60596
P49368	T-complex protein 1 subunit gamma OS=Homo sapiens GN=CCT3 PE=1 SV=4 - [TCPG_HUMAN]	74.7993	2.02	1	1	1	2	545	60.4953	6.49365
Q9UGM3	Deleted in malignant brain tumors 1 protein OS=Homo sapiens GN=DMBT1 PE=1 SV=2 - [DMBT1_HUMAN]	71.7	6.96	1	1	1	2	2413	260.569	5.43994
P52597	Heterogeneous nuclear ribonucleoprotein F OS=Homo sapiens GN=HNRNPF PE=1 SV=3 - [HNRPF_HUMAN]	71.36	8.19	1	1	2	3	415	45.6429	5.57959
P62913	60S ribosomal protein L11 OS=Homo sapiens GN=RPL11 PE=1 SV=2 - [RL11_HUMAN]	69.73	7.87	1	1	1	2	178	20.2396	9.59814
P12273	Prolactin-inducible protein OS=Homo sapiens GN=PIP PE=1 SV=1 - [PIP_HUMAN]	67.8407	8.22	1	1	1	2	146	16.5618	8.04541
O60814	Histone H2B type 1-K OS=Homo sapiens GN=HIST1H2BK PE=1 SV=3 - [H2B1K_HUMAN]	65.95	11.9	14	1	1	1	126	13.8816	10.3159
P60842	Eukaryotic initiation factor 4A-I OS=Homo sapiens GN=EIF4A1 PE=1 SV=1 - [IF4A1_HUMAN]	65.25	2.46	2	1	1	2	406	46.1246	5.47803
Q06830	Peroxiredoxin-1 OS=Homo sapiens GN=PRDX1 PE=1 SV=1 - [PRDX1_HUMAN]	64.9919	10.55	2	2	2	3	199	22.0963	8.1333
Q5D862	Filaggrin-2 OS=Homo sapiens GN=FLG2 PE=1 SV=1 - [FILA2_HUMAN]	64.86	0.46	1	1	1	2	2391	247.928	8.30908
P05141	ADP/ATP translocase 2 OS=Homo sapiens GN=SLC25A5 PE=1 SV=7 - [ADT2_HUMAN]	64.5	4.36	1	1	1	1	298	32.8312	9.68604
P01859	Ig gamma-2 chain C region OS=Homo sapiens GN=IGHG2 PE=1 SV=2 - [IGHG2_HUMAN]	64.1892	2.15	4	1	1	5	326	35.8778	7.59131
Q96P63	Serpin B12 OS=Homo sapiens GN=SERPINB12 PE=1 SV=1 - [SPB12_HUMAN]	60.72	5.68	1	1	1	1	405	46.2471	5.52881
P35232	Prohibitin OS=Homo sapiens GN=PHB PE=1 SV=1 - [PHB_HUMAN]	58.8976	3.68	1	1	1	2	272	29.7859	5.75732
P06702	Protein S100-A9 OS=Homo sapiens GN=S100A9 PE=1 SV=1 - [S10A9_HUMAN]	57.3683	13.16	1	1	1	2	114	13.2335	6.12549
P04844	Dolichyl-diphosphooligosaccharide--protein glycosyltransferase subunit 2 OS=Homo sapiens GN=RPN2 PE=1 SV=3 - [RPN2_HUMAN]	56.8578	1.9	1	1	1	2	631	69.241	5.69385
P62917	60S ribosomal protein L8 OS=Homo sapiens GN=RPL8 PE=1 SV=2 - [RL8_HUMAN]	55.43	4.28	1	1	1	2	257	28.0073	11.0337
P39656	Dolichyl-diphosphooligosaccharide--protein glycosyltransferase 48 kDa subunit OS=Homo sapiens GN=DDOST PE=1 SV=4 - [OST48_HUMAN]	54.6419	4.82	1	2	2	2	456	50.769	6.55127
P53597	Succinyl-CoA ligase [ADP/GDP-forming] subunit alpha, mitochondrial OS=Homo sapiens GN=SUCLG1 PE=1 SV=4 - [SUCA_HUMAN]	54.2243	4.34	1	1	1	2	346	36.2268	8.79248
P04792	Heat shock protein beta-1 OS=Homo sapiens GN=HSPB1 PE=1 SV=2 - [HSPB1_HUMAN]	53.77	7.8	1	1	1	1	205	22.7685	6.40479
P61978	Heterogeneous nuclear ribonucleoprotein K OS=Homo sapiens GN=HNRNPK PE=1 SV=1 - [HNRPK_HUMAN]	51.49	2.59	1	1	1	2	463	50.9444	5.5415
P40429	60S ribosomal protein L13a OS=Homo sapiens GN=RPL13A PE=1 SV=2 - [RL13A_HUMAN]	46.4918	5.42	1	1	1	2	203	23.5624	10.9312
Q7Z3E1	TCDD-inducible poly [ADP-ribose] polymerase OS=Homo sapiens GN=TIPARP PE=2 SV=1 - [PARPT_HUMAN]	46	1.22	1	1	1	1	657	76.1783	6.65381
P02747	Complement C1q subcomponent subunit C OS=Homo sapiens GN=C1QC PE=1 SV=3 - [C1QC_HUMAN]	45.87	7.35	1	1	1	3	245	25.7571	8.41162
P18124	60S ribosomal protein L7 OS=Homo sapiens GN=RPL7 PE=1 SV=1 - [RL7_HUMAN]	44.37	4.44	1	1	1	2	248	29.2072	10.6528
P50991	T-complex protein 1 subunit delta OS=Homo sapiens GN=CCT4 PE=1 SV=4 - [TCPD_HUMAN]	43.39	2.41	1	1	1	1	539	57.8878	7.82568
P25705	ATP synthase subunit alpha, mitochondrial OS=Homo sapiens GN=ATP5A1 PE=1 SV=1 - [ATPA_HUMAN]	42.29	4.7	1	2	2	2	553	59.7136	9.12939
P39023	60S ribosomal protein L3 OS=Homo sapiens GN=RPL3 PE=1 SV=2 - [RL3_HUMAN]	41.309	5.21	1	2	2	2	403	46.0798	10.1841
P48444	Coatomer subunit delta OS=Homo sapiens GN=ARCN1 PE=1 SV=1 - [COPD_HUMAN]	41	2.15	1	1	1	1	511	57.1741	6.21436
Q5VSP4	Putative lipocalin 1-like protein 1 OS=Homo sapiens GN=LCN1P1 PE=5 SV=1 - [LC1L1_HUMAN]	40.66	6.79	2	1	1	1	162	17.907	4.99561
Q9HD67	Unconventional myosin-X OS=Homo sapiens GN=MYO10 PE=1 SV=3 - [MYO10_HUMAN]	40.3973	0.29	1	1	1	6	2058	237.198	6.21436
Q01469	Fatty acid-binding protein, epidermal OS=Homo sapiens GN=FABP5 PE=1 SV=3 - [FABP5_HUMAN]	40.1252	13.33	1	2	2	4	135	15.1546	7.00537
Q7Z3K6	Mesoderm induction early response protein 3 OS=Homo sapiens GN=MIER3 PE=1 SV=2 - [MIER3_HUMAN]	39.6843	1.45	1	1	1	2	550	61.3977	4.51318
P32969	60S ribosomal protein L9 OS=Homo sapiens GN=RPL9 PE=1 SV=1 - [RL9_HUMAN]	39.11	14.06	1	1	1	1	192	21.8498	9.94971
Q9BXT5	Testis-expressed sequence 15 protein OS=Homo sapiens GN=TEX15 PE=1 SV=2 - [TEX15_HUMAN]	38.31	0.75	1	1	1	1	2789	315.139	6.18896
Q8NAT2	Tudor domain-containing protein 5 OS=Homo sapiens GN=TDRD5 PE=1 SV=3 - [TDRD5_HUMAN]	38.0265	0.61	1	1	1	2	981	109.667	8.01611
P07477	Trypsin-1 OS=Homo sapiens GN=PRSS1 PE=1 SV=1 - [TRY1_HUMAN]	37.59	4.05	1	1	1	2	247	26.5411	6.50732
P23443	Ribosomal protein S6 kinase beta-1 OS=Homo sapiens GN=RPS6KB1 PE=1 SV=2 - [KS6B1_HUMAN]	36.887	1.52	1	1	1	3	525	59.1018	6.65381
Q9H9S4	Calcium-binding protein 39-like OS=Homo sapiens GN=CAB39L PE=1 SV=3 - [CB39L_HUMAN]	35.53	3.56	1	1	1	1	337	39.0628	8.39697
O14578	Citron Rho-interacting kinase OS=Homo sapiens GN=CIT PE=1 SV=2 - [CTRO_HUMAN]	35.48	0.49	1	1	1	1	2027	231.286	6.56592
P35030	Trypsin-3 OS=Homo sapiens GN=PRSS3 PE=1 SV=2 - [TRY3_HUMAN]	34.68	4.28	1	1	1	1	304	32.508	7.48877
P01009	Alpha-1-antitrypsin OS=Homo sapiens GN=SERPINA1 PE=1 SV=3 - [A1AT_HUMAN]	34.56	4.07	1	1	1	1	418	46.707	5.59229
Q14690	Protein RRP5 homolog OS=Homo sapiens GN=PDCD11 PE=1 SV=3 - [RRP5_HUMAN]	34.18	0.69	1	1	1	2	1871	208.57	8.86572
Q5SW24	Dapper homolog 2 OS=Homo sapiens GN=DACT2 PE=2 SV=1 - [DACT2_HUMAN]	33.72	1.03	1	1	1	1	774	82.6489	8.86572
P06576	ATP synthase subunit beta, mitochondrial OS=Homo sapiens GN=ATP5B PE=1 SV=3 - [ATPB_HUMAN]	33.69	2.46	1	1	1	1	529	56.5246	5.40186
P46777	60S ribosomal protein L5 OS=Homo sapiens GN=RPL5 PE=1 SV=3 - [RL5_HUMAN]	33.57	3.37	1	1	1	2	297	34.3407	9.71533
O75116	Rho-associated protein kinase 2 OS=Homo sapiens GN=ROCK2 PE=1 SV=4 - [ROCK2_HUMAN]	33.5199	0.5	1	1	1	2	1388	160.799	6.02393
P42336	Phosphatidylinositol 4,5-bisphosphate 3-kinase catalytic subunit alpha isoform OS=Homo sapiens GN=PIK3CA PE=1 SV=2 - [PK3CA_HUMAN]	33.35	0.94	1	1	1	1	1068	124.203	7.2251
Q08188	Protein-glutamine gamma-glutamyltransferase E OS=Homo sapiens GN=TGM3 PE=1 SV=4 - [TGM3_HUMAN]	33.24	1.3	1	1	1	1	693	76.5836	5.85889
P19474	E3 ubiquitin-protein ligase TRIM21 OS=Homo sapiens GN=TRIM21 PE=1 SV=1 - [RO52_HUMAN]	33.2	1.89	1	1	1	1	475	54.1351	6.37939
Q96BW1	Uracil phosphoribosyltransferase homolog OS=Homo sapiens GN=UPRT PE=2 SV=1 - [UPP_HUMAN]	32.8049	2.27	1	1	1	2	309	33.765	6.03662
Q9BZF2	Oxysterol-binding protein-related protein 7 OS=Homo sapiens GN=OSBPL7 PE=2 SV=1 - [OSBL7_HUMAN]	32.53	1.78	1	1	1	1	842	95.3717	8.04541
O60602	Toll-like receptor 5 OS=Homo sapiens GN=TLR5 PE=1 SV=4 - [TLR5_HUMAN]	32.3108	0.93	1	1	1	2	858	97.7713	6.68311
P01024	Complement C3 OS=Homo sapiens GN=C3 PE=1 SV=2 - [CO3_HUMAN]	32.19	1.2	1	1	1	1	1663	187.03	6.40479
Q9HD64	G antigen family D member 2 OS=Homo sapiens GN=XAGE1A PE=2 SV=3 - [GAGD2_HUMAN]	32.11	7.41	2	1	1	1	81	9.07188	9.5835
Q8TAV3	Cytochrome P450 2W1 OS=Homo sapiens GN=CYP2W1 PE=2 SV=2 - [CP2W1_HUMAN]	31.6	2.04	1	1	1	1	490	53.8097	8.70459
P01742	Ig heavy chain V-I region EU OS=Homo sapiens PE=1 SV=1 - [HV101_HUMAN]	31.31	10.26	3	1	1	2	117	12.4641	6.56592
Q8WZ74	Cortactin-binding protein 2 OS=Homo sapiens GN=CTTNBP2 PE=1 SV=1 - [CTTB2_HUMAN]	31.14	0.48	1	1	1	2	1663	180.938	7.92822
Q68DK7	Male-specific lethal 1 homolog OS=Homo sapiens GN=MSL1 PE=1 SV=3 - [MSL1_HUMAN]	30.98	1.63	1	1	1	1	614	67.0866	8.92432
Q5T749	Keratinocyte proline-rich protein OS=Homo sapiens GN=KPRP PE=1 SV=1 - [KPRP_HUMAN]	30.65	1.55	1	1	1	1	579	64.0932	8.26514
P61313	60S ribosomal protein L15 OS=Homo sapiens GN=RPL15 PE=1 SV=2 - [RL15_HUMAN]	30.48	4.41	1	1	1	1	204	24.1311	11.6196
O14556	Glyceraldehyde-3-phosphate dehydrogenase, testis-specific OS=Homo sapiens GN=GAPDHS PE=1 SV=2 - [G3PT_HUMAN]	30.47	2.7	1	1	1	1	408	44.4728	8.19189
P62424	60S ribosomal protein L7a OS=Homo sapiens GN=RPL7A PE=1 SV=2 - [RL7A_HUMAN]	30.43	4.89	1	1	1	1	266	29.977	10.6089
Q96HU8	GTP-binding protein Di-Ras2 OS=Homo sapiens GN=DIRAS2 PE=1 SV=1 - [DIRA2_HUMAN]	30.34	5.53	1	1	1	1	199	22.4706	8.76318
O14920	Inhibitor of nuclear factor kappa-B kinase subunit beta OS=Homo sapiens GN=IKBKB PE=1 SV=1 - [IKKB_HUMAN]	30.32	1.85	1	1	1	1	756	86.5089	5.78271
O00148	ATP-dependent RNA helicase DDX39A OS=Homo sapiens GN=DDX39A PE=1 SV=2 - [DX39A_HUMAN]	29.96	2.34	2	1	1	1	427	49.098	5.68115
Q13439	Golgin subfamily A member 4 OS=Homo sapiens GN=GOLGA4 PE=1 SV=1 - [GOGA4_HUMAN]	29.83	0.54	1	1	1	1	2230	260.98	5.38916
Q08211	ATP-dependent RNA helicase A OS=Homo sapiens GN=DHX9 PE=1 SV=4 - [DHX9_HUMAN]	29.72	2.13	1	1	1	1	1270	140.869	6.84424
Q8TC07	TBC1 domain family member 15 OS=Homo sapiens GN=TBC1D15 PE=1 SV=2 - [TBC15_HUMAN]	29.71	1.3	1	1	1	1	691	79.4397	5.66846
Q9Y265	RuvB-like 1 OS=Homo sapiens GN=RUVBL1 PE=1 SV=1 - [RUVB1_HUMAN]	29.65	3.07	1	1	1	1	456	50.1963	6.41748
Q86VW2	Rho guanine nucleotide exchange factor 25 OS=Homo sapiens GN=ARHGEF25 PE=1 SV=2 - [ARHGP_HUMAN]	29.62	1.55	1	1	1	1	580	63.8023	6.60986
P01350	Gastrin OS=Homo sapiens GN=GAST PE=1 SV=1 - [GAST_HUMAN]	29.62	24.75	1	1	1	1	101	11.3866	5.18604
Q15652	Probable JmjC domain-containing histone demethylation protein 2C OS=Homo sapiens GN=JMJD1C PE=1 SV=2 - [JHD2C_HUMAN]	29.5403	0.24	1	1	1	2	2540	284.349	7.86963
P51587	Breast cancer type 2 susceptibility protein OS=Homo sapiens GN=BRCA2 PE=1 SV=2 - [BRCA2_HUMAN]	29.26	0.23	1	1	1	1	3418	383.986	6.72705
P31948	Stress-induced-phosphoprotein 1 OS=Homo sapiens GN=STIP1 PE=1 SV=1 - [STIP1_HUMAN]	29.2055	1.84	1	1	1	2	543	62.5994	6.80029
Q9BX63	Fanconi anemia group J protein OS=Homo sapiens GN=BRIP1 PE=1 SV=1 - [FANCJ_HUMAN]	29.14	1.04	1	1	1	2	1249	140.789	6.91748
P60660	Myosin light polypeptide 6 OS=Homo sapiens GN=MYL6 PE=1 SV=2 - [MYL6_HUMAN]	29.0316	5.3	1	1	1	2	151	16.9191	4.65283
Q9NRP7	Serine/threonine-protein kinase 36 OS=Homo sapiens GN=STK36 PE=1 SV=2 - [STK36_HUMAN]	28.79	0.61	1	1	1	1	1315	143.903	5.89697
P01763	Ig heavy chain V-III region WEA OS=Homo sapiens PE=1 SV=1 - [HV302_HUMAN]	28.41	6.14	12	1	1	1	114	12.2485	8.49951
P40926	Malate dehydrogenase, mitochondrial OS=Homo sapiens GN=MDH2 PE=1 SV=3 - [MDHM_HUMAN]	28.33	3.25	1	1	1	1	338	35.4807	8.67529
Q9NQ89	Uncharacterized protein C12orf4 OS=Homo sapiens GN=C12orf4 PE=2 SV=1 - [CL004_HUMAN]	27.69	1.45	1	1	1	1	552	63.7602	6.3667
Q14684	Ribosomal RNA processing protein 1 homolog B OS=Homo sapiens GN=RRP1B PE=1 SV=3 - [RRP1B_HUMAN]	27.6166	1.06	1	1	1	2	758	84.3752	9.75928
P35916	Vascular endothelial growth factor receptor 3 OS=Homo sapiens GN=FLT4 PE=1 SV=3 - [VGFR3_HUMAN]	27.4908	0.59	1	1	1	2	1363	152.66	6.30322
Q6ZQW0	Indoleamine 2,3-dioxygenase 2 OS=Homo sapiens GN=IDO2 PE=1 SV=3 - [I23O2_HUMAN]	27.48	7.13	1	1	1	2	407	45.3956	6.84424
P17844	Probable ATP-dependent RNA helicase DDX5 OS=Homo sapiens GN=DDX5 PE=1 SV=1 - [DDX5_HUMAN]	27.46	1.63	1	1	1	1	614	69.1047	8.92432
Q3V6T2	Girdin OS=Homo sapiens GN=CCDC88A PE=1 SV=2 - [GRDN_HUMAN]	26.81	0.37	1	1	1	1	1871	215.909	6.21436
Q9H9P2	Chondrolectin OS=Homo sapiens GN=CHODL PE=2 SV=2 - [CHODL_HUMAN]	25.88	2.56	1	1	1	1	273	30.4109	6.82959
Q16322	Potassium voltage-gated channel subfamily A member 10 OS=Homo sapiens GN=KCNA10 PE=1 SV=2 - [KCA10_HUMAN]	25.3	1.76	1	1	1	1	511	57.7481	4.93213
Q68DL7	Uncharacterized protein C18orf63 OS=Homo sapiens GN=C18orf63 PE=2 SV=2 - [CR063_HUMAN]	25.09	1.02	1	1	1	2	685	77.1813	9.80322
P62701	40S ribosomal protein S4, X isoform OS=Homo sapiens GN=RPS4X PE=1 SV=2 - [RS4X_HUMAN]	24.47	3.42	1	1	1	1	263	29.5791	10.1548
Q12906	Interleukin enhancer-binding factor 3 OS=Homo sapiens GN=ILF3 PE=1 SV=3 - [ILF3_HUMAN]	23.6	1.01	1	1	1	1	894	95.2791	8.76318
Q6IQ55	Tau-tubulin kinase 2 OS=Homo sapiens GN=TTBK2 PE=1 SV=2 - [TTBK2_HUMAN]	23.54	0.56	1	1	1	1	1244	137.328	7.00537
Q13976	cGMP-dependent protein kinase 1 OS=Homo sapiens GN=PRKG1 PE=1 SV=3 - [KGP1_HUMAN]	23.36	1.49	1	1	1	1	671	76.316	6.03662
O94776	Metastasis-associated protein MTA2 OS=Homo sapiens GN=MTA2 PE=1 SV=1 - [MTA2_HUMAN]	22.34	1.05	1	1	1	1	668	74.9757	9.65674
Q8NA31	Coiled-coil domain-containing protein 79 OS=Homo sapiens GN=CCDC79 PE=2 SV=3 - [CCD79_HUMAN]	21.94	1.1	1	1	1	1	727	83.0105	7.45947
Q7Z403	Transmembrane channel-like protein 6 OS=Homo sapiens GN=TMC6 PE=1 SV=2 - [TMC6_HUMAN]	20.78	0.75	1	1	1	1	805	89.9872	8.66064
P49959	Double-strand break repair protein MRE11A OS=Homo sapiens GN=MRE11A PE=1 SV=3 - [MRE11_HUMAN]	0	0.85	1	1	1	1	708	80.5433	5.89697
P33527	Multidrug resistance-associated protein 1 OS=Homo sapiens GN=ABCC1 PE=1 SV=3 - [MRP1_HUMAN]	0	0.65	1	1	1	1	1531	171.481	7.10791
